# Supplementary material for: Transcriptional reprogramming of Novacetimonas hansenii SI1 during growth on glycerol
Source: Appl Microbiol Biotechnol. 2025 Sep 2;109(1):194. doi: 10.1007/s00253-025-13583-2 (PMC12405394; doi:10.1007/s00253-025-13583-2)
Supplement: Supplementary file 2 — (XLSX 839 KB) [file 253_2025_13583_MOESM2_ESM.xlsx]

## Sheet: Sheet1
Applied Microbiology and Biotechnology Transcriptional reprogramming of Novacetimonas hansenii SI1 during growth on glycerol Małgorzata Wlaźlak, Izabela Cielecka, Maurycy Daroch Institute of Molecular and Industrial Biotechnology, Lodz University of Technology, B. Stefanowskiego 2/22, 90-537 Lodz, Poland Email: malgorzata.ryngajllo@p.lodz.pl; Telephone: +48 0426313354

## Sheet: Table S1
Table S1. N. hansenii SI1 genome annotation (Prokka) and expression profiles of genes based on DESeq2 analysis.
Gene ID	Loc.	Start	Stop	Strand	Gene symbol	Product - PROKKA annotation	FPKM (glucose) Rep. 1	FPKM (glucose) Rep. 2	FPKM (glucose) Rep. 3	FPKM (glycerol) Rep. 1	FPKM (glycerol) Rep. 2	FPKM (glycerol ) Rep. 3	DESeq2 baseMean	DESeq2 log2 Fold Change	DESeq2 lfcSE	DESeq2 stat	DESeq2 pvalue	DESeq2 padj
cellulose synthase operon bcsI
SI1_02785	chr	3130998	3132098	+	cmcAx	putative endoglucanase	672.476	684.294	747.619	414.829	434.667	430.968	5825.37	-0.717143	0.0759088	-9.44742	3.47284e-21	4.53437e-20
SI1_02786	chr	3132095	3133156	+	ccpAx	hypothetical protein	1199.45	1208.33	1355.49	889.375	947.401	1010.82	10973.9	-0.402547	0.0869387	-4.63024	3.65242e-06	1.36489e-05
SI1_02787	chr	3133432	3138033	+	bcsABII	Cellulose synthase 1	896.575	952.745	995.172	482.824	500.251	524.541	31309.6	-0.91641	0.0762016	-12.0261	2.59023e-33	6.90373e-32
SI1_02788	chr	3138030	3141938	+	bcsCI	Cellulose synthase operon protein C	760.555	840.562	804.44	368.918	343.486	438.28	21735.8	-1.06452	0.106163	-10.0272	1.15788e-23	1.7614e-22
SI1_02789	chr	3141938	3142408	+	bcsDI	Cellulose synthase operon protein D	850.308	881.936	862.613	550.8	579.646	622.906	3201.91	-0.566473	0.0813882	-6.96014	3.39928e-12	2.30308e-11
SI1_02790	chr	3143252	3145471	+	bglAx	Thermostable beta-glucosidase B	493.237	533.521	542.907	642.243	534.246	661.632	11827.2	0.2274	0.101878	2.23207	0.0256103	0.0456822
cellulose synthase operon bcsII
SI1_01878	chr	2108113	2112903	-	bcsABII	hypothetical protein	207.258	214.18	215.726	174.075	184.613	182.34	8824.26	-0.236695	0.0682577	-3.46767	0.000524996	0.00136102
SI1_01877	chr	2107335	2108009	-	bcsX	hypothetical protein	192.385	210.754	187.946	120.887	111.094	139.547	1016.06	-0.671606	0.113611	-5.91147	3.39072e-09	1.78096e-08
SI1_01876	chr	2106098	2107249	-	bcsY	O-acetyltransferase OatA	53.8391	54.7478	50.6626	33.3155	33.79	41.1889	481.93	-0.558424	0.122199	-4.56978	4.88236e-06	1.78927e-05
SI1_01875	chr	2100853	2106063	-	bcsCII	Beta-barrel assembly-enhancing protease	78.9112	81.7638	75.7869	44.5792	38.9783	52.0871	3032.13	-0.802859	0.114667	-7.00167	2.52929e-12	1.73552e-11
cellulose synthase operon bcsIII
SI1_00487	chr	549942	554147	+	bcsABIII	Cellulose synthase 1	13.4123	13.1028	12.9268	8.26863	8.90185	7.23238	419.814	-0.692203	0.118598	-5.83656	5.32897e-09	2.7435e-08
SI1_00488	chr	554164	557970	+	bcsCIII	Cellulose synthase operon protein C	12.2456	11.7502	10.7583	8.15963	7.24378	6.35529	336.413	-0.676029	0.135143	-5.00233	5.66404e-07	2.31809e-06
acetan-like II biosynthesis
SI1_00283	chr	309780	311321	-		hypothetical protein	7.67398	5.88034	8.43305	12.3352	9.21713	15.0811	141.297	0.735167	0.217139	3.3857	0.000709968	0.00180287
SI1_00284	chr	311452	312546	-	galE	UDP-glucose 4-epimerase	6.33493	5.88858	6.91963	20.6598	12.3017	29.9255	140.458	1.71462	0.278908	6.14763	7.86514e-10	4.38084e-09
SI1_00285	chr	312968	314086	+		hypothetical protein	5.92557	4.50178	5.30717	11.4662	8.53076	12.3852	84.1779	1.03889	0.230517	4.50679	6.58155e-06	2.36892e-05
SI1_00286	chr	314032	314901	-		hypothetical protein	9.73208	9.26436	10.71	23.1568	14.8736	24.1649	125.003	1.06402	0.217728	4.88691	1.02432e-06	4.08336e-06
SI1_00287	chr	314921	316960	-		D-inositol-3-phosphate glycosyltransferase	8.05087	7.06237	8.68323	17.1583	11.5424	18.6537	226.918	0.991617	0.191842	5.16892	2.35452e-07	1.00574e-06
SI1_00288	chr	316984	317364	-		hypothetical protein	11.5131	8.46193	8.3311	12.1116	10.5787	12.0224	37.5425	0.292252	0.298471	0.979163	0.327499	0.413218
SI1_00289	chr	317361	318494	-		D-inositol-3-phosphate glycosyltransferase	6.74676	6.21913	7.404	13.5973	11.9721	17.3999	112.281	1.0747	0.206228	5.21122	1.87603e-07	8.15391e-07
SI1_00290	chr	318472	320706	-		hypothetical protein	15.3359	16.0028	15.0266	22.0064	18.5081	25.9597	394.324	0.517783	0.143154	3.61697	0.000298076	0.000816774
SI1_00291	chr	320780	322243	-	aceA	hypothetical protein	9.33707	8.327	10.9106	20.219	14.4174	24.4686	200.665	1.04753	0.20435	5.12615	2.95731e-07	1.24671e-06
SI1_00292	chr	322628	323944	+	aceG	hypothetical protein	37.7216	35.8783	37.9402	30.1671	42.4424	30.6778	442.207	-0.110545	0.145841	-0.757981	0.448462	0.537855
SI1_00293	chr	324011	324601	+		hypothetical protein	32.968	33.2423	38.9817	42.0871	34.4579	41.7333	206.44	0.167817	0.152869	1.09778	0.272301	0.353246
SI1_00294	chr	324958	326154	+		D-inositol-3-phosphate glycosyltransferase	8.35178	9.9319	9.3239	11.6593	11.6079	13.0499	119.623	0.393648	0.176926	2.22494	0.0260855	0.0464526
SI1_00404	chr	455754	457070	+	aceM	UDP-glucose 6-dehydrogenase	113.784	121.022	124.239	107.678	115.811	118.876	1444.02	-0.0693312	0.0871109	-0.795896	0.426093	0.515435
SI1_00667	chr	797338	798999	+	pgm	Phosphoglucomutase	742.127	727.982	887.827	583.199	532.116	618.624	10629.2	-0.443324	0.103128	-4.29877	1.7175e-05	5.75176e-05
SI1_00727	chr	878476	879309	+	ugp	UTP--glucose-1-phosphate uridylyltransferase	2172.93	2174.94	2375.52	2174.34	2044.25	1933.41	16784.9	-0.128523	0.0804184	-1.59818	0.110002	0.162807
SI1_00728	chr	879315	880736	+	algC	Phosphomannomutase/phosphoglucomutase	341.328	370.196	381.413	380.864	366.755	330.13	4825.03	-0.0207028	0.0888601	-0.232982	0.815775	0.860325
SI1_02155	chr	2430571	2431479	+	rmlA1	Glucose-1-phosphate thymidylyltransferase	131.638	126.02	111.854	322.172	342.351	317.462	1920.4	1.40884	0.0951714	14.8031	1.39807e-49	9.20156e-48
SI1_02154	chr	2429504	2430574	+	rmlB1	dTDP-glucose 4,6-dehydratase 2	236.025	226.24	183.464	469.64	425.055	427.358	3295.12	1.03223	0.113413	9.1015	8.90931e-20	1.04863e-18
SI1_02163	chr	2439845	2441389	-	manB	Phosphoglucosamine mutase	196.825	208.021	179.534	318.417	286.069	318.824	3642.07	0.658673	0.0948353	6.94545	3.77261e-12	2.54532e-11
SI1_02197	chr	2474771	2476240	+	manC	Alginate biosynthesis protein AlgA	382.507	350.226	381.148	323.408	328.443	338.366	4835.05	-0.170343	0.0749846	-2.27171	0.0231043	0.0418133
SI1_02221	chr	2502743	2503303	+	rmlC1	dTDP-4-dehydrorhamnose 3,5-epimerase	80.0086	79.5583	72.8242	343.467	336.915	351.511	1108.69	2.14949	0.0934228	23.0082	3.85631e-117	1.1306e-114
SI1_02222	chr	2503296	2504192	+	rmlD1	dTDP-4-dehydrorhamnose reductase	73.5798	65.9311	64.6085	328.113	345.275	344.623	1713.49	2.31733	0.0912934	25.3833	3.85292e-142	1.55321e-139
SI1_03067	p1	19390	20292	-	rmlA2	dTDP-4-dehydrorhamnose reductase	65.635	66.0509	66.5604	58.7053	65.6597	59.31	539.115	-0.110319	0.102877	-1.07234	0.283567	0.365072
SI1_03068	p1	20285	20845	-	rmlB2	dTDP-4-dehydrorhamnose 3,5-epimerase	72.9169	65.1911	73.7367	57.3782	69.5761	55.8984	346.084	-0.211519	0.131862	-1.60409	0.108695	0.161465
SI1_03069	p1	21075	21962	-	rmlC2	Glucose-1-phosphate thymidylyltransferase	125.331	128.32	142.057	95.1856	105.827	101.578	969.224	-0.387291	0.096277	-4.02267	5.75418e-05	0.000176065
SI1_03070	p1	21962	23017	-	rmlD2	dTDP-glucose 4,6-dehydratase 2	125.968	110.481	134.583	106.048	118.119	97.4297	1143.1	-0.206123	0.112014	-1.84015	0.0657456	0.104243
Glucose transport - GalP proteins
SI1_00867	chr	1021814	1023232	-	galP1	Galactose-proton symporter	223.36	222.374	228.307	202.177	195.014	202.702	2826	-0.168864	0.0714998	-2.36174	0.0181893	0.0337712
SI1_00983	chr	1133992	1135389	-	galP2	Galactose-proton symporter	97.9247	102.984	122.167	65.6942	60.6957	67.462	1129.48	-0.737186	0.110133	-6.69363	2.17708e-11	1.35804e-10
SI1_02223	chr	2504658	2506088	-	galP3	Galactose-proton symporter	214.287	252.403	269.181	207.796	198.197	198.622	2998.36	-0.283728	0.10046	-2.82429	0.0047385	0.0100537
Glucose transport - OprB porins
SI1_02007	chr	2262579	2264177	-		hypothetical protein	15.5664	12.5386	15.3043	3.73054	5.43927	4.62746	142.974	-1.65168	0.192985	-8.55861	1.14241e-17	1.19619e-16
SI1_00245	chr	262092	263759	+		Porin B	10.8249	10.7515	15.2237	10.6612	8.13934	10.1395	171.35	-0.347206	0.189062	-1.83646	0.0662889	0.105001
SI1_00316	chr	352732	354420	-		hypothetical protein	74.2886	75.5177	93.056	50.3775	69.2661	46.8685	1080.41	-0.5442	0.152982	-3.55728	0.000374719	0.00100622
SI1_03097	p1	45443	47080	+		hypothetical protein	65.4539	65.5674	54.8215	119.764	60.7385	215.109	1489.87	1.08968	0.500575	2.17685	0.0294916	0.0518878
SI1_01573	chr	1774802	1776283	+		Porin B	199.892	194.09	183.573	254.49	260.441	253.364	3118.17	0.410696	0.0768982	5.34077	9.25534e-08	4.1922e-07
SI1_00456	chr	518012	519301	+		Porin B	12.4153	9.99689	10.6361	4.88588	3.69997	4.82544	93.7133	-1.30491	0.214237	-6.09096	1.12234e-09	6.14525e-09
SI1_00457	chr	519402	520076	-		Porin B	19.3443	25.374	22.6021	8.17027	6.91391	8.17796	95.6095	-1.53629	0.21562	-7.12502	1.04067e-12	7.42513e-12
SI1_01918	chr	2153828	2155462	+		Porin B	52.7213	46.8934	59.3059	35.2449	31.3981	34.8397	665.434	-0.647429	0.118075	-5.48319	4.17734e-08	1.97825e-07
SI1_00529	chr	614940	616430	+		hypothetical protein	734.26	663.557	778.206	846.425	878.759	872.639	11125.1	0.255331	0.0818171	3.12075	0.0018039	0.00420935
SI1_00387	chr	440101	441720	+		hypothetical protein	29.8477	30.1006	27.6837	35.4323	24.3558	54.3747	511.253	0.380284	0.223456	1.70183	0.0887873	0.135385
SI1_01898	chr	2132511	2134274	+		hypothetical protein	58.0607	60.6555	64.3142	62.1448	64.397	56.927	1010.54	0.00330695	0.0945327	0.034982	0.972094	0.97755
Glycerol meatbolism
SI1_00359	chr	412095	412952	-	glpF	membrane diffusion faciliatator for glycerol	386.881	382.568	445.607	619.81	430.568	646.246	3905.46	0.481862	0.146341	3.29273	0.000992205	0.00244451
SI1_00360	chr	413389	414951	+	glpD	aerobic G3P dehydrogenase	697.891	693.195	754.346	1317.26	795.459	1455.38	13963	0.73415	0.17743	4.13768	3.50837e-05	0.000112025
SI1_00361	chr	415021	416520	+	glpK	Glycerol kinase	664.432	668.509	680.633	1427.58	846.404	1686.65	14013	0.97605	0.189732	5.14435	2.68447e-07	1.13913e-06
SI1_00362	chr	416558	417544	+	glpX	Fructose-1,6-bisphosphatase class 2	596.769	570.61	598.064	1254.01	827.463	1483.17	8225.84	1.0137	0.169692	5.97377	2.31829e-09	1.23171e-08
SI1_00363	chr	417578	418666	+	fba	Fructose-bisphosphate aldolase	610.755	635.585	611.154	1028.35	730.967	1238.88	8268.37	0.690389	0.158255	4.36252	1.28571e-05	4.39093e-05
SI1_00364	chr	418821	419612	+	glpR	Glycerol-3-phosphate regulon repressor	139.106	147.054	138.979	249.542	197.802	270.49	1415.36	0.754736	0.124413	6.06636	1.30842e-09	7.1038e-09
SI1_00439	chr	493124	495325	+	sldA1	Glycerol dehydrogenase large subunit	21.8661	20.5892	27.3882	86.4823	110.594	56.1645	1111.41	1.85829	0.202329	9.18449	4.13494e-20	4.99446e-19
SI1_00438	chr	492744	493124	+	sldB1	Glycerol dehydrogenase small subunit	9.37109	9.25524	12.0935	40.4706	49.553	27.1274	88.018	1.93333	0.267512	7.22708	4.93501e-13	3.59264e-12
SI1_00517	chr	599873	602077	-	sldA2	Glycerol dehydrogenase large subunit	477.763	433.339	528.212	319.273	292.559	340.097	8241.36	-0.596454	0.0998317	-5.9746	2.30661e-09	1.22753e-08
SI1_00518	chr	602074	602460	-	sldB2	Glycerol dehydrogenase smallsubunit	87.5133	71.0716	100.54	45.9505	43.3033	47.6475	239.499	-0.920807	0.160222	-5.74707	9.08057e-09	4.61906e-08
Polyol cluster
SI1_00434	chr	487979	488935	+		Tagatose kinase	35.0696	39.3735	43.546	168.883	135.325	136.349	835.51	1.90049	0.129449	14.6814	8.48589e-49	5.16358e-47
SI1_00435	chr	488932	490212	+		D-tagatose 6-phosphate 4-epimerase	46.6654	44.4369	54.5131	227.12	205.839	189.423	1537.59	2.09572	0.111967	18.7173	3.57712e-78	4.80675e-76
SI1_00436	chr	490454	491164	+	polS	Sorbitol dehydrogenase	59.9727	56.9641	68.8373	253.276	295.522	201.366	1039.8	2.0136	0.145495	13.8397	1.46836e-43	6.31397e-42
SI1_00437	chr	491239	492687	+	csbC	putative metabolite transport protein CsbC	27.386	21.7631	26.4283	109.132	119.388	80.6502	871.173	2.0322	0.155067	13.1053	3.06993e-39	1.01926e-37
Glycolysis and gluconeogenesis
SI1_00763	chr	911347	912090	-	tpiA	Triosephosphate isomerase	261.472	266.635	285.293	329.177	331.883	349.665	2121.41	0.312781	0.0798892	3.91519	9.03327e-05	0.000268897
SI1_00342	chr	390390	393062	+	ppdk	Pyruvate, phosphate dikinase	306.071	305.378	311.466	660.266	570.247	705.004	11944.7	1.06797	0.0955955	11.1717	5.6089e-29	1.16701e-27
SI1_00362	chr	416558	417544	+	glpX	Fructose-1,6-bisphosphatase class 2	596.769	570.61	598.064	1254.01	827.463	1483.17	8225.84	1.0137	0.169692	5.97377	2.31829e-09	1.23171e-08
SI1_00363	chr	417578	418666	+	fba	Fructose-bisphosphate aldolase	610.755	635.585	611.154	1028.35	730.967	1238.88	8268.37	0.690389	0.158255	4.36252	1.28571e-05	4.39093e-05
SI1_01261	chr	1431256	1432809	+	gpml	2,3-bisphosphoglycerate-independent phosphoglycerate mutase	492.068	474.575	505.436	386.391	376.417	367.237	6321.26	-0.382009	0.0694916	-5.4972	3.8587e-08	1.83815e-07
SI1_02460	chr	2781417	2784284	+	tal	Transaldolase	2106.38	2160.4	2101.21	3922.09	3256.42	4482.7	80843.6	0.872319	0.116207	7.5066	6.06825e-14	4.71569e-13
SI1_00531	chr	619535	620431	+	fda	Fructose-bisphosphate aldolase class 1	1079.93	1096.23	1207.93	1148.71	1050.49	1213.51	9530.25	0.0118989	0.0884276	0.134561	0.892959	0.918594
SI1_03023	chr	3406448	3407428	+	gk	Glucokinase	394.63	413.372	439.627	415.78	405.991	388.505	3769.04	-0.0442795	0.0785131	-0.563976	0.572771	0.651335
SI1_02119	chr	2390167	2391609	-	ttuE	Pyruvate kinase	156.445	145.923	161.996	181.421	189.86	215.609	2371.23	0.337289	0.0960135	3.51293	0.000443194	0.00116393
SI1_02735	chr	3073368	3074591	-	pgk	Phosphoglycerate kinase	1373.06	1404.74	1436.92	964.488	968.803	986.71	13652.2	-0.530117	0.0643442	-8.23878	1.73983e-16	1.59285e-15
SI1_00756	chr	905345	906625	-	eno	Enolase	806.611	813.943	827.048	677.67	663.221	682.692	8954.06	-0.275146	0.0647166	-4.25155	2.12294e-05	7.00049e-05
SI1_02736	chr	3074591	3075613	-	gap	Glyceraldehyde-3-phosphate dehydrogenase	1566.46	1533.01	1652.08	1254.44	1200.21	1312.84	13623.6	-0.335238	0.0743191	-4.5108	6.45848e-06	2.33456e-05
Entner-Doudoroff pathway
SI1_01001	chr	1154689	1157052	+	gcd	Quinoprotein glucose dehydrogenase	293.648	277.36	306.569	258.331	265.164	269.776	6174.23	-0.14617	0.0733158	-1.9937	0.0461848	0.0768555
SI1_01261	chr	1431256	1432809	+		2,3-bisphosphoglycerate-independent phosphoglycerate mutase	492.068	474.575	505.436	386.391	376.417	367.237	6321.26	-0.382009	0.0694916	-5.4972	3.8587e-08	1.83815e-07
SI1_02745	chr	3086107	3087438	-		Putative hydroxypyruvate reductase	67.9307	65.5782	64.1102	72.9207	79.39	76.8007	888.586	0.212541	0.0910739	2.33372	0.0196104	0.0360599
SI1_01045	chr	1204971	1206449	+	zwf1	Glucose-6-phosphate 1-dehydrogenase	507.227	447.891	500.467	689.452	674.618	777.358	8316.14	0.556558	0.0921199	6.04167	1.52523e-09	8.25312e-09
SI1_02356	chr	2656816	2658411	+	zwf4	Glucose-6-phosphate 1-dehydrogenase	592.316	610.433	649.316	644.622	539.234	708.965	9343.74	0.0311624	0.109976	0.283356	0.776904	0.827722
SI1_02462	chr	2785525	2787057	+	zwf2	Glucose-6-phosphate 1-dehydrogenase 2	566.417	560.138	585.965	927.268	796.15	1000.5	10632.3	0.669175	0.0991011	6.75244	1.45376e-11	9.24726e-11
SI1_02706	chr	3041778	3042392	-	eda	KHG/KDPG aldolase	311.009	323.055	300.349	347.348	327.51	362.661	1896.09	0.14984	0.0857972	1.74645	0.0807334	0.124279
SI1_02465	chr	2788789	2789526	+		6-phosphogluconolactonase	601.561	619.926	673.872	1036.13	999.289	1119.91	5826.41	0.734958	0.0845737	8.69015	3.61951e-18	3.93028e-17
SI1_01980	chr	2230894	2232102	+	gnl	hypothetical protein	88.5952	81.9999	95.1931	90.5797	90.6252	98.3117	1030.49	0.0721606	0.0964064	0.748504	0.454156	0.542748
SI1_01192	chr	1355067	1355693	-		hypothetical protein	236.724	246.652	274.841	313.775	286.733	319.005	1644.29	0.277852	0.0947566	2.93227	0.00336497	0.0073623
SI1_02467	chr	2790339	2790905	+	gntK2	Gluconokinase	383.936	397.491	445.323	477.393	485.994	463.376	2351.59	0.217674	0.0860605	2.52931	0.0114286	0.0222894
SI1_03023	chr	3406448	3407428	+		Glucokinase	394.63	413.372	439.627	415.78	405.991	388.505	3769.04	-0.0442795	0.0785131	-0.563976	0.572771	0.651335
SI1_02119	chr	2390167	2391609	-		Pyruvate kinase	156.445	145.923	161.996	181.421	189.86	215.609	2371.23	0.337289	0.0960135	3.51293	0.000443194	0.00116393
SI1_02735	chr	3073368	3074591	-		Phosphoglycerate kinase	1373.06	1404.74	1436.92	964.488	968.803	986.71	13652.2	-0.530117	0.0643442	-8.23878	1.73983e-16	1.59285e-15
SI1_02707	chr	3042484	3044325	-	edd	Phosphogluconate dehydratase	292.852	277.636	280.494	303.371	307.602	330.095	5160.48	0.144347	0.0760991	1.89683	0.0578505	0.0933307
SI1_02736	chr	3074591	3075613	-		Glyceraldehyde-3-phosphate dehydrogenase	1566.46	1533.01	1652.08	1254.44	1200.21	1312.84	13623.6	-0.335238	0.0743191	-4.5108	6.45848e-06	2.33456e-05
SI1_00756	chr	905345	906625	-		Enolase	806.611	813.943	827.048	677.67	663.221	682.692	8954.06	-0.275146	0.0647166	-4.25155	2.12294e-05	7.00049e-05
Pyruvate metabolism
SI1_00342	chr	390390	393062	+	ppdk	Pyruvate, phosphate dikinase	306.071	305.378	311.466	660.266	570.247	705.004	11944.7	1.06797	0.0955955	11.1717	5.6089e-29	1.16701e-27
SI1_00106	chr	110535	112325	-	maeA1	putative NAD-dependent malic enzyme 2	92.4991	93.9995	119.6	32.552	27.6564	36.7234	1128.04	-1.65936	0.138055	-12.0195	2.80519e-33	7.39996e-32
SI1_00632	chr	750754	752469	+	maeA3	NAD-dependent malic enzyme	17.8341	14.678	14.2012	4.85354	4.07945	3.76441	159.436	-1.87974	0.186223	-10.094	5.86997e-24	9.14524e-23
SI1_02267	chr	2557800	2559443	-	maeA2	NAD-dependent malic enzyme	197.321	179.867	209.704	220.375	233.487	225.826	3254.54	0.211506	0.0846188	2.49952	0.0124363	0.0240752
SI1_01139	chr	1303349	1306150	+	ppc	Phosphoenolpyruvate carboxylase	194.52	182.227	199.595	191.198	208.762	194.534	5127.99	0.0442294	0.0776439	0.569645	0.568919	0.648579
SI1_02119	chr	2390167	2391609	-	ttuE	Pyruvate kinase	156.445	145.923	161.996	181.421	189.86	215.609	2371.23	0.337289	0.0960135	3.51293	0.000443194	0.00116393
SI1_01333	chr	1508676	1510013	+		C4-dicarboxylate transport protein	81.0446	77.859	77.0617	89.7537	100.596	77.4218	1053.57	0.181964	0.11255	1.61674	0.105935	0.157948
SI1_00314	chr	349171	350739	-	actP/mctP	Monocarboxylate transport permease protein	193.359	203.747	229.517	229.905	251.746	249.196	3328.9	0.221706	0.091715	2.41734	0.0156344	0.0294
SI1_00524	chr	609273	610202	+	acs1	Acetyl-coenzyme A synthetase	3930.49	4054.59	4524.29	3911.04	3945.19	3700.42	34982.5	-0.114606	0.0806058	-1.42181	0.155082	0.219263
SI1_02019	chr	2280959	2282731	-	acsA	Acetyl-coenzyme A synthetase	17.4909	17.8429	18.2492	16.5047	23.5103	13.7124	297.354	0.00461611	0.182045	0.0253571	0.97977	0.983633
SI1_00773	chr	922871	924283	+	pdhD	Dihydrolipoyl dehydrogenase	341.264	306.243	360.509	418.098	420.735	434.305	5038.06	0.336619	0.0844833	3.98444	6.76403e-05	0.000204251
SI1_00770	chr	919149	920159	+	pdhA	Acetoin:2,6-dichlorophenolindophenol oxidoreductase subunit alpha	476.959	433.494	507.199	647.355	637.339	677.513	5340.99	0.468728	0.0845263	5.54535	2.93374e-08	1.41214e-07
SI1_01404	chr	1586308	1588014	-	pdc1	Indole-3-pyruvate decarboxylase	100.218	106.18	109.17	107.868	120.605	107.06	1737.28	0.0880642	0.0886312	0.993602	0.320417	0.405233
SI1_01578	chr	1782625	1784319	-	pdc2	Pyruvate decarboxylase	608.395	638.499	608.914	700.065	654.729	733.869	10452.9	0.169705	0.0789494	2.14954	0.0315913	0.0549525
SI1_02947	chr	3320703	3321485	-		NAD-dependent protein deacylase	77.7785	78.361	82.515	61.8089	54.8616	70.9497	521.806	-0.348773	0.121526	-2.86995	0.00410542	0.00878564
SI1_00234	chr	250837	252339	+		Putative aldehyde dehydrogenase AldA	9.02692	7.77577	9.19687	16.9985	14.9607	15.5505	172.697	0.869249	0.156202	5.5649	2.62305e-08	1.26637e-07
SI1_01641	chr	1858374	1859885	+	aldB	Aldehyde dehydrogenase	19.6331	20.7897	21.4671	14.5153	9.9612	14.1374	237.588	-0.683218	0.163291	-4.18406	2.86352e-05	9.29996e-05
SI1_02747	chr	3088851	3090299	-		3,6-anhydro-alpha-L-galactose dehydrogenase	586.018	484.559	531.745	584.808	603.528	722.367	7957.74	0.253358	0.111527	2.27171	0.023104	0.0418133
SI1_00771	chr	920164	921537	+	pdhB	1-deoxy-D-xylulose-5-phosphate synthase	585.561	521.788	589.685	772.366	740.299	809.495	8632.3	0.452079	0.0832464	5.43061	5.6161e-08	2.59112e-07
SI1_00238	chr	255961	257211	+		Dihydrolipoyllysine-residue succinyltransferase component of 2-oxoglutarate dehydrogenase complex	10.1114	10.1475	11.6224	7.46732	7.96977	9.38845	110.884	-0.362682	0.186042	-1.94946	0.0512403	0.0842682
SI1_00772	chr	921550	922860	+	pdhC1	Dihydrolipoyllysine-residue acetyltransferase component of pyruvate dehydrogenase complex	655.485	588.13	649.419	831.374	812.038	844.722	8978.35	0.393878	0.0761602	5.1717	2.31974e-07	9.92197e-07
SI1_02109	chr	2377632	2378840	-	ack/ackA	Acetate kinase	798.875	788.082	870.373	597.286	435.756	520.994	7581.54	-0.661199	0.118171	-5.59529	2.20255e-08	1.07137e-07
SI1_02853	chr	3212798	3213847	+	pta	hypothetical protein	64.7041	69.0856	65.3358	61.8487	72.1247	57.0469	640.386	-0.060133	0.115648	-0.519968	0.603086	0.678393
SI1_02108	chr	2375228	2377597	-	xpkA/xfp	Xylulose-5-phosphate phosphoketolase	1560.21	1510.36	1657.5	1285.73	1188.65	1410.78	31910.9	-0.283547	0.0892176	-3.17815	0.00148218	0.00351991
TCA cycle
SI1_00339	chr	387570	388817	+	icd	Isocitrate dehydrogenase [NADP]	705.494	631.14	723.553	314.021	328.481	335.879	5927.7	-1.07471	0.0829314	-12.959	2.09018e-38	6.48157e-37
SI1_02363	chr	2666655	2668412	+	pdhC2	Soluble pyridine nucleotide transhydrogenase	1168.43	1195.13	1229.98	713.199	668.13	828.827	15951.2	-0.701735	0.0968812	-7.24325	4.38059e-13	3.20349e-12
SI1_00773	chr	922871	924283	+	pdhD	Dihydrolipoyl dehydrogenase	341.264	306.243	360.509	418.098	420.735	434.305	5038.06	0.336619	0.0844833	3.98444	6.76403e-05	0.000204251
SI1_00033	chr	38127	38999	-	sucD	Succinate--CoA ligase [ADP-forming] subunit alpha	365.627	406	389.159	309.028	310.057	312.122	2855.22	-0.318772	0.0786932	-4.05082	5.10383e-05	0.000157511
SI1_02352	chr	2652458	2654269	-	sdhA	Succinate dehydrogenase flavoprotein subunit	1593.95	1596.87	1670.48	791.45	830.907	864.861	20816.3	-0.967409	0.0710881	-13.6086	3.55975e-42	1.40003e-40
SI1_02353	chr	2654370	2654798	-	sdhD	hypothetical protein	1223.89	1318.91	1336.82	658.77	781.029	681.152	4024.16	-0.87183	0.092514	-9.42376	4.35219e-21	5.63688e-20
SI1_02354	chr	2654800	2655315	-	sdhC	hypothetical protein	1601.53	1527.65	1765.86	690.784	941.231	882.009	5975.35	-0.961756	0.120839	-7.95898	1.73462e-15	1.49577e-14
SI1_02987	chr	3367916	3368944	-	hicd	Isocitrate dehydrogenase [NADP]	2076.21	2074.82	2298.89	983.196	1161.57	1032.16	15483.8	-1.02215	0.0903284	-11.3159	1.09476e-29	2.40176e-28
SI1_02313	chr	2609184	2611877	+	acnA	Aconitate hydratase A	3566.33	3409.04	3759.65	1731.69	1761.07	1834.42	67642.6	-1.01129	0.071631	-14.1181	2.93867e-45	1.43594e-43
SI1_02351	chr	2651649	2652431	-	sdhB	Succinate dehydrogenase iron-sulfur subunit	1534.99	1491.05	1668.48	807.253	853.267	901.346	8881.35	-0.874161	0.0819397	-10.6684	1.43137e-26	2.57886e-25
SI1_02362	chr	2665331	2666581	+	sucB	Dihydrolipoyllysine-residue succinyltransferase component of 2-oxoglutarate dehydrogenase complex	1408.26	1461.24	1379.47	896.529	744.834	986.538	13452.2	-0.693898	0.110566	-6.27589	3.47644e-10	1.99849e-09
SI1_00882	chr	1046113	1047633	-	aarC	Succinyl-CoA:acetate CoA-transferase	972.089	896.349	1042.63	376.867	450.204	419.065	9883.23	-1.22446	0.0957408	-12.7894	1.87987e-37	5.71942e-36
SI1_00886	chr	1050308	1051606	+	aarA	Citrate synthase	1365.09	1275.85	1488.27	674.172	750.38	686.071	12669	-0.968516	0.0869167	-11.143	7.74304e-29	1.60072e-27
SI1_02854	chr	3214194	3215687	+	mqo	Malate:quinone oxidoreductase	395.207	392.749	433.966	283.333	327.994	279.394	4933.34	-0.456529	0.0923433	-4.94382	7.66059e-07	3.09592e-06
SI1_02435	chr	2751303	2752973	+	fumA	Fumarate hydratase class I, aerobic	731.476	739.013	748.055	476.063	451.938	534.321	9616.2	-0.601998	0.0866819	-6.94492	3.78688e-12	2.54962e-11
SI1_01936	chr	2181033	2181236	-		hypothetical protein	97.5105	103.219	97.3727	89.3777	72.7902	74.2695	170.497	-0.335616	0.156908	-2.13893	0.0324415	0.0561588
SI1_02361	chr	2662179	2665043	+	sucA	2-oxoglutarate dehydrogenase E1 component	1806.72	1826.12	1873.5	927.268	866.888	1074.22	37512.4	-0.941327	0.0957333	-9.8328	8.13218e-23	1.16046e-21
SI1_00034	chr	38999	40201	-	sucC	Succinate--CoA ligase [ADP-forming] subunit beta	501.406	526.027	522.854	444.585	443.924	449.881	5432.67	-0.212785	0.0680808	-3.12548	0.00177515	0.00414844
SI1_01981	chr	2232476	2233924	-	fumC	Fumarate hydratase class II	167.906	166.734	165.495	245.916	254.075	278.345	2895.96	0.637184	0.0826451	7.70988	1.25932e-14	1.023e-13
SI1_02109	chr	2377632	2378840	-	ackA	Acetate kinase	798.875	788.082	870.373	597.286	435.756	520.994	7581.54	-0.661199	0.118171	-5.59529	2.20255e-08	1.07137e-07
SI1_01970	chr	2219168	2219617	-	adhS	hypothetical protein	796.366	865.553	838.931	395.925	343.653	505.294	2635.57	-1.00727	0.13404	-7.51469	5.70448e-14	4.44371e-13
SI1_00796	chr	944351	945379	+	adh	Alcohol dehydrogenase	955.969	974.992	1106.51	962.086	811.624	888.233	9167.18	-0.190476	0.0969019	-1.96566	0.0493382	0.0815143
SI1_02525	chr	2844830	2845816	-	adhT	putative alcohol dehydrogenase AdhA	669.841	708.822	753.882	652.377	465.099	587.366	5921.18	-0.323099	0.124669	-2.59166	0.00955149	0.0189794
SI1_01970	chr	2219168	2219617	-	adhS	hypothetical protein	796.366	865.553	838.931	395.925	343.653	505.294	2635.57	-1.00727	0.13404	-7.51469	5.70448e-14	4.44371e-13
SI1_02948	chr	3321535	3322950	-	adhB1	Alcohol dehydrogenase (quinone), cytochome c subunit	2685.14	2679.33	2770.65	962.077	1070.02	1046.35	24823.7	-1.40267	0.0733345	-19.127	1.50473e-81	2.2058e-79
SI1_02949	chr	3322987	3325209	-	adhA1	Alcohol dehydrogenase (quinone), dehydrogenase subunit	2374.57	2233.63	2408.49	835.541	905.734	901.08	33567.3	-1.40956	0.0732896	-19.2327	1.96964e-82	3.02481e-80
SI1_01004	chr	1159302	1161626	+	aldH	Membrane-bound aldehyde dehydrogenase [pyrroloquinoline-quinone]	328.146	334.316	327.654	486.553	472.027	502.886	8910.69	0.560943	0.069202	8.10588	5.2365e-16	4.65226e-15
SI1_01002	chr	1157486	1158814	+	aldF	Nicotinate dehydrogenase subunit B	377.034	334.544	365.036	701.297	581.566	698.864	6354.08	0.879866	0.101522	8.66673	4.4469e-18	4.8125e-17
SI1_01003	chr	1158836	1159309	+	aldG	Isoquinoline 1-oxidoreductase subunit alpha	372.749	346.248	365.284	618.548	618.045	680.414	2223.83	0.821384	0.084497	9.72086	2.45701e-22	3.43023e-21
Pentose phosphate pathway
SI1_02459	chr	2779227	2781293	+	tkt1	Transketolase	1720.42	1747.7	1773.16	1729.03	1667.24	1904.36	34065.2	0.0156669	0.0793077	0.197545	0.843401	0.880326
SI1_02737	chr	3075633	3077627	-	tkt2	Transketolase	334.719	317.349	368.457	308.369	291.561	292.24	5964.31	-0.194118	0.0830527	-2.33728	0.0194244	0.035776
SI1_02561	chr	2881582	2882565	+		Ribose-phosphate pyrophosphokinase	184.843	179.384	180.538	194.56	213.425	210.908	1789.98	0.183265	0.0814213	2.25083	0.0243963	0.0437831
SI1_02466	chr	2789638	2790342	+		Ribose-5-phosphate isomerase A	538.705	532.331	566.423	647.36	643.465	680.041	3976.53	0.266796	0.0728364	3.66295	0.000249332	0.000694984
SI1_02656	chr	2983113	2983793	+		Ribulose-phosphate 3-epimerase	812.643	841.801	762.301	1062.2	988.857	1037.9	5862.07	0.352974	0.0805072	4.38438	1.16319e-05	4.01208e-05
SI1_01045	chr	1204971	1206449	+	zwf1	Glucose-6-phosphate 1-dehydrogenase	507.227	447.891	500.467	689.452	674.618	777.358	8316.14	0.556558	0.0921199	6.04167	1.52523e-09	8.25312e-09
SI1_02356	chr	2656816	2658411	+	zwf4	Glucose-6-phosphate 1-dehydrogenase	592.316	610.433	649.316	644.622	539.234	708.965	9343.74	0.0311624	0.109976	0.283356	0.776904	0.827722
SI1_02462	chr	2785525	2787057	+	zwf2	Glucose-6-phosphate 1-dehydrogenase 2	566.417	560.138	585.965	927.268	796.15	1000.5	10632.3	0.669175	0.0991011	6.75244	1.45376e-11	9.24726e-11
SI1_02461	chr	2784413	2785414	+	gndA	6-phosphogluconate dehydrogenase, NAD(+)-dependent, decarboxylating	1878.86	1797.71	1931.14	4027.86	3143.86	4167.93	26547.7	1.01571	0.113849	8.92157	4.59706e-19	5.22026e-18
SI1_02465	chr	2788789	2789526	+	pgl	6-phosphogluconolactonase	601.561	619.926	673.872	1036.13	999.289	1119.91	5826.41	0.734958	0.0845737	8.69015	3.61951e-18	3.93028e-17
SI1_02108	chr	2375228	2377597	-	xpkA/xfp	Xylulose-5-phosphate phosphoketolase	1560.21	1510.36	1657.5	1285.73	1188.65	1410.78	31910.9	-0.283547	0.0892176	-3.17815	0.00148218	0.00351991
SI1_02460	chr	2781417	2784284	+	tal	Transaldolase	2106.38	2160.4	2101.21	3922.09	3256.42	4482.7	80843.6	0.872319	0.116207	7.5066	6.06825e-14	4.71569e-13
Riboflavin metabolism
SI1_02131	chr	2401189	2402472	+	ribBA	Riboflavin biosynthesis protein RibBA	318.506	323.749	270.972	824.225	678.854	938.955	6736.28	1.4179	0.130179	10.8919	1.26007e-27	2.39042e-26
SI1_02129	chr	2399529	2400608	+	ribD	Diaminohydroxyphosphoribosylaminopyrimidine deaminase (EC 3.5.4.26); 5-amino-6-(5-phosphoribosylamino)uracil reductase (EC 1.1.1.193)	539.241	596.663	455.359	479.378	395.095	581.484	5147.36	-0.129617	0.148711	-0.871604	0.383424	0.471603
SI1_02132	chr	2402497	2402982	+	ribH	6,7-dimethyl-8-ribityllumazine synthase (EC 2.5.1.78)	208.22	197.768	192.143	520.137	427.755	578.547	1614.34	1.35072	0.122105	11.062	1.91822e-28	3.86641e-27
SI1_02130	chr	2400590	2401204	+	ribE	Riboflavin synthase (EC 2.5.1.9)	405.39	373.839	337.477	757.468	671.232	937.686	3349.36	1.08236	0.132687	8.15728	3.42653e-16	3.0954e-15
SI1_01446	chr	1639044	1639985	-	ribCF	Bifunctional riboflavin kinase/FMN adenylyltransferase	215.718	240.645	184.892	433.591	456.128	446.233	2911.95	1.0572	0.109412	9.66249	4.35172e-22	5.92165e-21
Methionine salvage pathway
SI1_01447	chr	1639982	1640734	-	mtnC	Enolase-phosphatase E1	357.919	383.866	310.167	678.885	741.474	782.372	3831.58	1.06466	0.106948	9.95501	2.39803e-23	3.5804e-22
SI1_01448	chr	1640703	1641272	-	mtnD	Acireductone dioxygenase	506.297	568.795	436.153	1090.55	1093.04	1203.55	4365.43	1.16269	0.112803	10.3072	6.536e-25	1.04349e-23
SI1_01449	chr	1641269	1641892	-	mtnB2	Methylthioribulose-1-phosphate dehydratase	793.528	911.916	693.606	1677.24	1442.26	1721.84	7064.64	1.01145	0.121242	8.3424	7.27991e-17	6.92558e-16
SI1_01740	chr	1971487	1972788	-	mtnK	Methylthioribose kinase	54.6096	58.113	49.5444	77.1077	63.6231	77.4878	774.633	0.425749	0.120048	3.54649	0.000390398	0.00104484
SI1_02795	chr	3150255	3151355	+	mtnA	Methylthioribose-1-phosphate isomerase	403.504	412.15	379.529	653.422	634.082	602.075	5309.57	0.659786	0.0791268	8.33834	7.53417e-17	7.14638e-16
SI1_02937	chr	3307274	3308182	+	mtnP	S-methyl-5'-thioadenosine phosphorylase	375.836	376.842	398.528	335.049	375.956	347.051	3139.09	-0.122248	0.08042	-1.52012	0.128482	0.186059
SI1_02110	chr	2379400	2380095	-	mtnN	5'-methylthioadenosine nucleosidase (EC 3.2.2.16)	76.6548	87.5771	72.6747	59.6707	67.9674	61.5935	463.759	-0.325097	0.122315	-2.65787	0.00786364	0.0159298
TonB-dependent transporters
SI1_00085	chr	88244	90850	+		Ferrichome outer membrane transporter/phage receptor	5.90858	6.1447	6.04846	2.89253	2.52247	2.56794	106.323	-1.18237	0.188461	-6.27381	3.52323e-10	2.02178e-09
SI1_00146	chr	156118	158583	+		Vitamin B12 transporter BtuB	6.66008	7.06802	7.76451	3.83381	2.70971	3.38155	121.114	-1.11743	0.191237	-5.84315	5.12226e-09	2.64732e-08
SI1_00248	chr	265764	268187	-		hypothetical protein	2.52502	1.74567	2.53445	0.928627	1.40021	0.581433	36.7954	-1.21631	0.353399	-3.44175	0.000577963	0.00148402
SI1_00252	chr	273228	275546	-		Vitamin B12 transporter BtuB	15.3522	15.2059	14.5265	19.6076	11.7546	13.8772	327.527	0.00374912	0.177989	0.0210638	0.983195	0.986253
SI1_00297	chr	328580	330805	+		hypothetical protein	19.9348	21.6345	19.9632	10.3145	9.9109	9.55002	317.807	-1.048	0.123862	-8.46102	2.65057e-17	2.63018e-16
SI1_00308	chr	340314	342656	-		Vitamin B12 transporter BtuB	180.25	222.269	271.865	79.5005	26.4825	106.421	3247.42	-1.66508	0.573169	-2.90505	0.003672	0.00796382
SI1_00328	chr	372672	375131	+		hypothetical protein	21.273	19.2899	18.5221	20.0851	17.6776	21.9621	456.996	0.0136596	0.125394	0.108933	0.913256	0.936784
SI1_00389	chr	442300	444390	+	cirA1	Colicin I receptor	34.8818	32.4269	32.5147	79.6621	61.4278	102.34	1122.25	1.28532	0.162905	7.88997	3.02258e-15	2.56522e-14
SI1_00588	chr	687167	687457	-		hypothetical protein	1.75277	5.53951	2.8149	0.773537	1.82244	1.61443	6.51904	-1.26409	0.770178	-1.6413	0.100736	0.151385
SI1_00590	chr	688603	690324	-		hypothetical protein	10.13	8.54209	9.09753	5.75167	7.63772	5.66104	126.03	-0.541654	0.187502	-2.88879	0.00386731	0.00834252
SI1_00605	chr	706352	708808	+		Vitamin B12 transporter BtuB	2.86478	2.70635	2.33372	2.9775	2.6333	2.82032	62.7633	0.0909453	0.231689	0.392531	0.694666	0.760438
SI1_00617	chr	720880	723339	-		Vitamin B12 transporter BtuB	8.04477	6.63475	8.03318	5.39872	4.82901	7.5435	155.685	-0.356804	0.195035	-1.82944	0.0673338	0.106343
SI1_00679	chr	816859	819345	-		hypothetical protein	1033.73	1030.1	1153.36	574.062	517.705	603.493	19097.8	-0.92447	0.0902588	-10.2424	1.27975e-24	2.02313e-23
SI1_00861	chr	1015501	1016832	+		hypothetical protein	5.82045	5.3703	5.61157	3.37987	4.06108	2.20438	55.0666	-0.795592	0.269331	-2.95396	0.00313727	0.00691099
SI1_01504	chr	1697288	1699741	-		hypothetical protein	6.27696	8.25213	5.84143	2.70596	1.5992	2.20158	103.192	-1.65144	0.240475	-6.86741	6.53766e-12	4.27666e-11
SI1_01510	chr	1707033	1709729	-		Vitamin B12 transporter BtuB	10.515	9.74999	12.0349	11.5596	8.10142	10.7564	264.401	-0.0877693	0.162991	-0.538491	0.590238	0.666975
SI1_01681	chr	1902831	1905239	-		hypothetical protein	19.352	20.3256	18.3192	15.7448	12.8124	17.4053	391.621	-0.337967	0.138284	-2.444	0.0145254	0.027588
SI1_01748	chr	1981180	1983504	+		Vitamin B12 transporter BtuB	17.4187	13.8233	15.9423	17.9111	17.0161	14.397	350.736	0.0642272	0.139202	0.461396	0.644515	0.716184
SI1_01912	chr	2146785	2149115	+		hypothetical protein	25.2073	22.8643	25.0379	7.53228	6.0063	7.70904	343.869	-1.78571	0.137231	-13.0124	1.03979e-38	3.28758e-37
SI1_01920	chr	2156261	2158633	+		hypothetical protein	12.1227	14.6476	12.6857	9.10642	7.68787	8.71096	241.052	-0.631634	0.146417	-4.31395	1.60364e-05	5.4268e-05
SI1_01942	chr	2186645	2189122	+		hypothetical protein	45.7773	39.1534	42.1054	38.5612	33.1723	35.6898	908.306	-0.24276	0.106421	-2.28113	0.0225405	0.0408848
SI1_01982	chr	2234031	2236427	-		Ferrichome receptor FcuA	36.9827	40.3084	38.3169	23.8059	18.983	27.6352	697.261	-0.716896	0.138175	-5.18831	2.12207e-07	9.11273e-07
SI1_02008	chr	2264848	2267799	-		hypothetical protein	2.93731	4.53921	4.0929	1.56319	1.18569	1.35274	72.3303	-1.49861	0.258273	-5.80244	6.53552e-09	3.34026e-08
SI1_02601	chr	2918565	2920973	-		Fe(3+)-pyochelin receptor	37.6031	42.9933	51.5147	19.716	11.6677	25.9374	713.285	-1.20411	0.348399	-3.45612	0.000548006	0.00141726
SI1_02607	chr	2928551	2931073	-		hypothetical protein	44.3948	42.4883	50.3234	83.4197	50.1111	84.6772	1401.92	0.669555	0.176237	3.79918	0.000145177	0.000416545
SI1_02620	chr	2944601	2946808	+		Ferrichome receptor FcuA	12.4742	11.8637	15.2568	11.0613	7.87807	12.0215	243.497	-0.356347	0.179154	-1.98906	0.0466945	0.0776235
SI1_02621	chr	2947183	2949678	+		putative TonB-dependent receptor BfrD	39.9707	37.6197	51.401	22.1853	16.1053	29.4565	767.433	-0.929044	0.193231	-4.80794	1.52493e-06	5.96108e-06
SI1_03106	p1	53364	55463	+	cirA2	Colicin I receptor	13.9415	14.5847	13.8473	18.7583	10.3035	29.5301	331.607	0.467163	0.426632	1.095	0.273515	0.354537
Cobalamin transport
SI1_01671	chr	1892817	1893551	-	cbtA1	hypothetical protein	133.794	142.009	129.836	226.937	219.924	294.662	1318.27	0.869093	0.127089	6.83848	8.00392e-12	5.18326e-11
SI1_01672	chr	1893597	1893773	-		AdoCbl riboswitch	198.835	208.899	211.147	356.725	340.369	401.452	475.208	0.826503	0.114848	7.19649	6.17825e-13	4.48758e-12
SI1_03093	p1	43709	44542	-	cbtA2	hypothetical protein	197.539	200.775	204.538	349.795	345.032	493.034	2334.8	0.977891	0.137917	7.09045	1.33681e-12	9.43372e-12
SI1_03094	p1	44505	44717	-	cbtB	hypothetical protein	127.873	108.791	109.603	172.259	155.862	251.992	308.524	0.742621	0.184894	4.01646	5.90798e-05	0.000180087
Sulfate transport and assimilation
SI1_01868	chr	2092013	2093149	-	cysA	Vitamin B12 import ATP-binding protein BtuD	47.1924	47.5837	38.5433	114.529	81.1585	124.68	806.676	1.26329	0.163692	7.71747	1.18662e-14	9.66379e-14
SI1_01869	chr	2093146	2093961	-	cssW	Sulfate transport system permease protein CysW	26.1278	24.4467	21.5826	72.2745	52.7729	75.7088	348.22	1.47438	0.16482	8.94543	3.70512e-19	4.22227e-18
SI1_01870	chr	2093958	2094860	-	cysU	hypothetical protein	51.1749	49.0919	37.1922	154.803	106.77	155.819	783.517	1.60066	0.170998	9.36071	7.92051e-21	1.00171e-19
SI1_01871	chr	2094905	2095930	-	cysP	Sulfate-binding protein	217.444	227.62	167.959	622.862	365.027	628.801	3577.96	1.39776	0.189927	7.35946	1.84663e-13	1.39174e-12
SI1_00846	chr	998933	999628	+	cysH	Phosphoadenosine phosphosulfate reductase	964.268	1007.79	799.569	1901.05	1620.85	1957.15	8979.28	0.981791	0.117598	8.34869	6.90238e-17	6.58585e-16
SI1_00847	chr	999725	1000519	+	cysD	Sulfate adenylyltransferase subunit 2	694.701	643.278	569.531	1818.63	1482.79	2060.02	9035.63	1.48993	0.13095	11.3778	5.39402e-30	1.22505e-28
SI1_00848	chr	1000548	1002431	+	cysNC	Bifunctional enzyme CysN/CysC	704.547	692.843	603.808	1982.04	1820.46	2225.93	23651.2	1.58979	0.106054	14.9904	8.48834e-51	5.82444e-49
SI1_00849	chr	1002639	1002974	+		hypothetical protein	466.336	478.562	421.757	1388.78	1147.78	1412.54	2792.5	1.52977	0.109851	13.9259	4.41085e-44	1.95121e-42
SI1_00850	chr	1002967	1004655	+	sir	Sulfite reductase [ferredoxin]	378.268	372.339	322.271	1059.26	890.224	1140.35	10992.8	1.52496	0.115426	13.2116	7.52448e-40	2.58154e-38
SI1_00851	chr	1004642	1005136	+		hypothetical protein	237.407	229.791	224.435	683.938	595.897	744.796	2102.01	1.5487	0.104852	14.7703	2.27648e-49	1.41185e-47
SI1_01436	chr	1625622	1626611	-	cysK1	O-acetylserine sulfhydrylase	226.279	205.469	218.85	243.744	245.237	266.337	2175.82	0.214577	0.084839	2.52922	0.0114315	0.0222894
SI1_01592	chr	1799065	1800093	+	cysM	Cysteine synthase	254.78	238.999	242.198	214.162	211.41	205.109	2198.53	-0.22348	0.0770419	-2.90075	0.00372265	0.00805742
SI1_02685	chr	3016836	3017702	+	cysE	Serine acetyltransferase	120.484	126.896	127.901	145.133	143.623	151.722	1105.63	0.230211	0.0854007	2.69566	0.00702488	0.0144117
SI1_01683	chr	1906297	1907763	-	cysG	Siroheme synthase	74.4743	80.9021	70.2155	113.47	109.102	117.369	1297.12	0.590204	0.0948579	6.22199	4.90898e-10	2.77745e-09
Alkane sulfonates transport and assimilation
SI1_00251	chr	272255	273214	-		Putative aliphatic sulfonates-binding protein	18.3832	17.3164	17.5986	20.1651	17.5671	19.8196	166.371	0.109019	0.152756	0.71368	0.475425	0.563072
SI1_00252	chr	273228	275546	-		Vitamin B12 transporter BtuB	15.3522	15.2059	14.5265	19.6076	11.7546	13.8772	327.527	0.00374912	0.177989	0.0210638	0.983195	0.986253
SI1_00253	chr	275988	276842	+		Putative aliphatic sulfonates transport permease protein SsuC	49.872	55.383	42.1543	93.5939	46.8922	60.5792	466.008	0.446345	0.215993	2.06648	0.0387833	0.0658472
SI1_00254	chr	276844	277587	+		Aliphatic sulfonates import ATP-binding protein SsuB	50.5942	47.9374	46.792	72.0076	46.475	56.0411	372.085	0.262928	0.161499	1.62805	0.103515	0.154554
SI1_00168	chr	184746	185870	+		hypothetical protein	15.7777	16.8364	15.8366	15.1067	10.1823	10.9619	148.997	-0.420076	0.184568	-2.27599	0.0228463	0.0414162
SI1_00169	chr	185870	186760	+		Putative aliphatic sulfonates transport permease protein SsuC	11.3346	11.7598	10.3426	10.2318	8.33289	11.7318	88.8023	-0.146482	0.209539	-0.699067	0.48451	0.571314
SI1_00170	chr	186757	187458	+		Aliphatic sulfonates import ATP-binding protein SsuB	5.37665	3.58796	3.50058	3.84785	4.38163	4.8519	28.0418	0.0677267	0.348193	0.194509	0.845777	0.881303
SI1_00171	chr	187543	187929	+		Thiosulfate sulfurtransferase GlpE	10.8074	8.33074	10.5831	8.14313	6.30365	11.229	33.5149	-0.216517	0.330434	-0.65525	0.512307	0.597105
SI1_01287	chr	1467507	1468337	-		Bicarbonate transport ATP-binding protein CmpD	114.655	118.33	116.192	137.877	144.229	151.653	1017.1	0.311931	0.0885246	3.52367	0.000425622	0.00112419
SI1_01288	chr	1468341	1469105	-		Putative aliphatic sulfonates transport permease protein SsuC	121.08	106.018	123.004	185.67	157.227	183.16	1047.75	0.586941	0.108808	5.39426	6.88067e-08	3.14754e-07
SI1_01289	chr	1469102	1470142	-		Putative aliphatic sulfonates-binding protein	177.662	164.239	158.063	290.078	233.12	262.202	2092.03	0.650667	0.106959	6.0833	1.17731e-09	6.42438e-09
SI1_01741	chr	1973196	1974515	+		putative FMNH2-dependent monooxygenase SfnC	41.3454	40.5289	30.5624	61.3055	34.7124	55.4326	544.851	0.427883	0.1988	2.15233	0.0313713	0.054747
SI1_01742	chr	1974512	1975957	+		Dimethyl-sulfide monooxygenase	27.7955	23.3411	21.4556	46.0006	30.9542	36.2258	420.053	0.639393	0.166173	3.84775	0.000119208	0.000348861
SI1_01743	chr	1975960	1977129	+		Methanesulfonate monooxygenase	28.5108	28.0722	28.0046	46.9438	31.7291	50.7944	391.599	0.612575	0.16948	3.61443	0.00030101	0.000824071
SI1_01744	chr	1977138	1978907	+		hypothetical protein	27.2029	24.9882	23.4286	46.1008	31.9396	44.591	548.702	0.696066	0.152168	4.57434	4.77726e-06	1.75537e-05
SI1_01745	chr	1978904	1980406	+		putative metabolite transport protein CsbC	22.2619	23.3943	20.71	28.3808	28.4394	28.2097	355.762	0.356339	0.116698	3.05351	0.00226178	0.00513678
SI1_01746	chr	1980519	1981043	+		FMN reductase (NADH) RutF	31.8663	33.1995	31.0101	36.659	33.3349	30.8724	161.649	0.0696783	0.155722	0.447454	0.654547	0.723163
SI1_01747	chr	1981113	1981211	+		hypothetical protein	0	0	0	2.27373	4.28548	1.18636	1.19723	3.7777	1.86514	2.02542	0.042824	0.0717814
SI1_01748	chr	1981180	1983504	+		Vitamin B12 transporter BtuB	17.4187	13.8233	15.9423	17.9111	17.0161	14.397	350.736	0.0642272	0.139202	0.461396	0.644515	0.716184
SI1_01749	chr	1983637	1985016	+		Dimethyl-sulfide monooxygenase	12.4187	12.7032	12.2425	10.3578	9.6074	9.53213	144.259	-0.34201	0.159001	-2.15099	0.0314771	0.054902
Molecular chaperons
SI1_02239	chr	2521850	2523772	-	dnaK1	Chaperone protein DnaK	13154.4	13759.9	10352.7	21095.4	17703.8	23977	300859	0.750858	0.138957	5.40353	6.53431e-08	3.00187e-07
SI1_00649	chr	771080	772372	+	dnaK2	Chaperone protein DnaK	63.9048	67.9458	63.5099	49.2677	52.0075	52.4117	705.619	-0.34719	0.0959896	-3.61695	0.000298091	0.000816774
SI1_01585	chr	1790406	1791296	-	dnaJ1	Curved DNA-binding protein	2078.12	2071.65	1771.34	3434.6	3012.34	3761.94	22472.1	0.784737	0.110962	7.07212	1.52582e-12	1.07207e-11
SI1_02238	chr	2520485	2521612	-	dnaJ2	Chaperone protein DnaJ	1278.48	1324.49	1057.69	2026.69	1802.74	2439.89	17515.5	0.774894	0.131491	5.89315	3.78903e-09	1.97728e-08
SI1_02940	chr	3310129	3311778	+	groEL	60 kDa chaperonin 5	11998.5	11708.1	10349	30699.7	31370.2	33507.6	334379	1.48754	0.0892028	16.6759	1.96197e-62	1.80781e-60
SI1_02939	chr	3309696	3310070	+	groES	10 kDa chaperonin	12858.6	12591	11712	30623.4	29766	32736.1	76379.2	1.32438	0.0805026	16.4513	8.2028e-61	6.78309e-59
SI1_02240	chr	2523979	2524608	-	grpE	Protein GrpE	5706.62	5387.72	4789.18	8804.96	7788.09	9496.07	41345.5	0.714841	0.106627	6.70411	2.02631e-11	1.2689e-10
SI1_02888	chr	3247487	3247981	+	ibpA	Small heat shock protein IbpA	1738.1	1758.75	1632.68	5229.35	3491.6	5298.75	14821.5	1.45003	0.146656	9.8873	4.72602e-23	6.8655e-22
SI1_02794	chr	3147919	3149787	+	htpG	Chaperone protein HtpG	2782.19	2887.79	2354.36	5472	4990.14	5533.01	70191.3	0.993802	0.102263	9.71811	2.52432e-22	3.50903e-21
SI1_02331	chr	2631401	2632471	+	hrcA	Heat-inducible transcription repressor HrcA	357.086	379.388	333.084	776.498	571.131	860.638	5489.39	1.04509	0.142007	7.35943	1.84702e-13	1.39174e-12
SOS genes
SI1_02743	chr	3084337	3085416	+	recA	Protein RecA	739.013	757.117	649.335	676.444	599.075	757.223	7056.48	-0.0790438	0.111459	-0.709175	0.478216	0.565742
SI1_01067	chr	1230613	1232334	+	recN	DNA repair protein RecN	120.316	117.366	114.344	116.929	120.171	127.68	1929.75	0.0503157	0.0816464	0.616264	0.53772	0.622451
SI1_02716	chr	3051834	3054911	+	uvrA1	UvrABC system protein A	353.757	378.45	318.952	696.287	570.784	782.882	14925.4	0.962581	0.125742	7.65521	1.92998e-14	1.54064e-13
SI1_01933	chr	2174167	2176689	-	uvrA2	UvrABC system protein A	41.2411	43.247	44.6011	25.0705	23.3319	25.4171	800.333	-0.807397	0.0950343	-8.49586	1.96479e-17	2.0052e-16
SI1_02902	chr	3265647	3267887	+	uvrB	UvrABC system protein B	482.333	495.342	433.326	636.425	634.785	713.764	11899	0.4912	0.0927054	5.29851	1.16752e-07	5.19305e-07
SI1_00898	chr	1061658	1063583	-	uvrC	UvrABC system protein C	350.047	361.047	295.054	462.821	402.565	500.41	7143.79	0.43957	0.11606	3.78745	0.000152203	0.00043477
SI1_01530	chr	1730673	1731842	-	dinB	DNA polymerase IV	95.2103	97.0471	91.365	121.4	116.038	124.376	1180.63	0.350093	0.0867066	4.03767	5.3984e-05	0.000165808
SI1_00845	chr	997890	998771	+	uspA	hypothetical protein	145.961	129.079	142.791	148.407	130.598	147.677	1164.42	0.0295021	0.0991794	0.297462	0.766114	0.819475
SI1_01571	chr	1773105	1773677	-	yfkM	General stress protein 18	204.378	204.665	202.103	232.367	286.359	231.209	1219.06	0.294664	0.107823	2.73284	0.00627905	0.0129974
Clp proteases
SI1_02066	chr	2327178	2329781	-	clpB	Chaperone protein ClpB	5531.67	5994.04	4358.93	10585.5	7742.92	12755.3	191285	0.967198	0.171352	5.64452	1.65642e-08	8.18062e-08
SI1_02316	chr	2614538	2615806	-	clpX2	ATP-dependent Clp protease ATP-binding subunit ClpX	651.938	670.316	684.549	984.92	957.517	1087.87	9992.43	0.593975	0.080571	7.37207	1.68001e-13	1.27184e-12
SI1_01121	chr	1285613	1286872	-	clpX	ATP-dependent Clp protease ATP-binding subunit ClpX	1206.97	1224.67	1158.41	2790.34	2547.85	3108.22	23710	1.23355	0.0940905	13.1103	2.87472e-39	9.65726e-38
SI1_01122	chr	1287115	1287756	-	clpP1	ATP-dependent Clp protease proteolytic subunit	2083.92	2154.2	2050.23	4364.72	3762.69	4677.12	19163.7	1.02521	0.0979307	10.4687	1.20223e-25	2.04062e-24
SI1_01491	chr	1685197	1685871	-	clpP2	ATP-dependent Clp protease proteolytic subunit	1750.81	1825.14	1707.59	5191.12	4715.76	5705.78	22050.7	1.56235	0.0931637	16.7699	4.05272e-63	4.08438e-61
SI1_01372	chr	1550106	1550624	+	clpS	ATP-dependent Clp protease adapter protein ClpS	2211.42	2280.75	1999.7	3753.82	3064.67	4014.55	14059.6	0.737779	0.115562	6.38428	1.72206e-10	1.02089e-09
SI1_01373	chr	1550780	1553119	+	clpA	ATP-dependent Clp protease ATP-binding subunit ClpA	1430.29	1428.41	1346.02	2644.68	2137.41	2966.7	43734.3	0.881329	0.119945	7.34778	2.01528e-13	1.51499e-12
Oxidative stress
SI1_00380	chr	432644	434749	+	katE	Catalase C	337.13	276.895	330.561	465.162	445.466	479.334	7685.04	0.557027	0.0957296	5.81875	5.92882e-09	3.03982e-08
SI1_02850	chr	3209927	3210535	-	sodB	Superoxide dismutase [Fe]	2234.36	2021.12	2229.59	3338.97	3001.36	3271.03	15323.7	0.56723	0.0825883	6.86816	6.50334e-12	4.26286e-11
SI1_01735	chr	1967935	1968477	+	sodC	Superoxide dismutase [Cu-Zn]	288.749	243.804	281.153	250.594	251.393	264.099	1340.91	-0.0875093	0.0963564	-0.908184	0.363781	0.451923
SI1_00562	chr	649694	650257	+	ahpC	Alkyl hydroperoxide reductase C	1144.73	1085.92	1161.17	2282.12	2383.28	2197.8	9040.3	1.01622	0.0723962	14.0369	9.2694e-45	4.39615e-43
SI1_00563	chr	650332	651945	+	ahpF	NADH dehydrogenase	153.775	149.19	141.027	482.555	392.259	546.788	4707.73	1.67816	0.123785	13.5571	7.19201e-42	2.76122e-40
SI1_02032	chr	2293631	2294851	+	hmp	Flavohemoprotein	695.112	562.417	465.837	2844.99	2774.13	2026.36	17880.3	2.14745	0.160928	13.3441	1.28152e-40	4.69649e-39
SI1_00626	chr	733183	736839	+	putA	Bifunctional protein	252.81	248.886	181.293	1055.91	853.195	1214.64	21767.8	2.19175	0.155357	14.1079	3.39716e-45	1.6352e-43
SI1_01954	chr	2201748	2202392	-	grxB	Glutaredoxin 2	89.5166	74.9767	83.0247	88.9927	84.3593	91.7745	516.902	0.0982387	0.112442	0.873682	0.382291	0.470569
SI1_00788	chr	937318	937653	+	grxD	Glutaredoxin 4	2011.07	2144.83	1989.33	3824.68	3670	4019.5	9276.15	0.904933	0.078722	11.4953	1.39293e-30	3.23179e-29
SI1_00732	chr	884120	884380	+	grxC	Glutaredoxin 3	203.631	213.08	251.86	416.994	357.21	342.448	728.247	0.740093	0.123012	6.0164	1.78336e-09	9.58557e-09
SI1_01608	chr	1821900	1822229	-	trxA	Thioredoxin 6	1653.51	1705.42	1555.12	4022.8	3660.87	4102.9	8615.98	1.26117	0.0851383	14.8132	1.20427e-49	8.09119e-48
Transcription factors
SI1_02212	chr	2491183	2491938	+	fnrG	Nitrogen fixation regulation protein FixK	282.149	307.847	255.844	344.199	371.791	349.863	2259.63	0.332152	0.0976976	3.3998	0.000674357	0.00172057
SI1_00494	chr	567311	568027	+	arcA	Aerobic respiration control protein ArcA	19.6339	21.9205	22.1349	12.8718	15.8285	13.9236	119.155	-0.578683	0.17936	-3.22638	0.00125367	0.00302175
SI1_01437	chr	1626760	1627206	+	iscR1	HTH-type transcriptional regulator IscR	354.87	334.706	367.649	563.755	494.499	641.374	1926.45	0.68443	0.111278	6.15061	7.71838e-10	4.30654e-09
SI1_01739	chr	1970438	1970893	+	iscR2	HTH-type transcriptional regulator IscR	43.6231	36.2346	35.7024	102.183	75.1299	98.1321	278.776	1.25153	0.162978	7.67913	1.60178e-14	1.28822e-13
SI1_00561	chr	648592	649575	-	oxyR1	Hydrogen peroxide-inducible genes activator	71.5321	68.8048	63.7868	178.661	145.086	171.519	1075.96	1.27758	0.112973	11.3087	1.18848e-29	2.58976e-28
SI1_02473	chr	2794886	2795854	+	oxyR2	Hydrogen peroxide-inducible genes activator	46.2155	50.9468	44.0634	39.8396	39.7336	36.8469	390.365	-0.279509	0.118743	-2.3539	0.0185778	0.0343934
FE-S cluster repair system
SI1_01130	chr	1295169	1295633	-	iscA	Iron-binding protein IscA	249.653	244.183	249.924	562.264	536.487	585.984	1765.25	1.1788	0.0818559	14.4009	5.10683e-47	2.79145e-45
SI1_01131	chr	1295579	1296046	-		SUF system Fe-S cluster assembly protein	105.499	108.069	108.955	191.19	215.304	227.119	699.456	0.973283	0.105847	9.19518	3.7437e-20	4.53888e-19
SI1_01132	chr	1296053	1296481	-	sufU	Zinc-dependent sulfurtransferase SufU	157.178	165.098	160.39	322.957	316.961	283.631	942.995	0.935572	0.0963419	9.71096	2.70772e-22	3.74781e-21
SI1_01133	chr	1296506	1297756	-	csd	putative cysteine desulfurase	255.558	250.465	241.206	410.163	383.227	412.247	3819.33	0.689235	0.0776294	8.87853	6.77523e-19	7.6399e-18
SI1_01134	chr	1297756	1299024	-	sufD	FeS cluster assembly protein SufD	306.033	322.257	301.85	475.387	453.767	495.805	4672.33	0.614435	0.0786896	7.80834	5.79479e-15	4.82899e-14
SI1_01135	chr	1299021	1299794	-	sufC	putative ATP-dependent transporter SufC	533.251	523.144	482.988	777.087	718.753	855.681	4708.55	0.610201	0.0956742	6.37791	1.79523e-10	1.05843e-09
SI1_01136	chr	1299812	1301302	-	sufB	FeS cluster assembly protein SufB	760.943	715.52	615.038	935.347	824.766	1014.43	11345.1	0.406481	0.114096	3.56261	0.000367179	0.000988442
SI1_01137	chr	1301321	1301779	-		Putative HTH-type transcriptional regulator	946.991	973.037	792.143	968.074	785.903	952.134	3889.35	-0.0046119	0.119279	-0.0386648	0.969158	0.97551
Methionine sulfoxide reductases
SI1_03025	chr	3408336	3408884	-	msrA	Peptide methionine sulfoxide reductase MsrA	157.569	159.108	165.058	190.043	185.084	179.49	889.391	0.202738	0.087641	2.31327	0.0207077	0.0378799
SI1_01260	chr	1430758	1431162	-	msrB	Peptide methionine sulfoxide reductase MsrB	403.006	439.568	372.403	1049.07	839.622	1107.5	2666.72	1.30105	0.123484	10.5362	5.88177e-26	1.00897e-24
SI1_02632	chr	2955960	2956445	+	msrC	Free methionine-R-sulfoxide reductase	79.5518	84.5801	87.2227	67.6224	100.828	68.633	371	-0.0838614	0.162464	-0.516184	0.605726	0.680735
SI1_01997	chr	2250790	2251743	+	msrP	Protein-methionine-sulfoxide reductase catalytic subunit MsrP	62.34	68.5395	64.7194	79.6342	75.9359	83.8397	648.803	0.290239	0.101322	2.86451	0.00417651	0.00891412
SI1_01998	chr	2251784	2252392	+	msrQ	Protein-methionine-sulfoxide reductase heme-binding subunit MsrQ	26.8009	24.6498	27.5735	35.114	34.1361	42.0427	181.18	0.492236	0.156169	3.15194	0.00162192	0.00382361
Metal homeostasis
SI1_00565	chr	653510	655096	-	czcC1	Outer membrane protein OprM	167.897	149.189	181.686	16.5952	14.3693	17.2437	1356.81	-3.37267	0.118609	-28.4352	7.41816e-178	4.78471e-175
SI1_00566	chr	655093	656280	-	czcB1	Multidrug resistance protein MdtA	148.723	126.785	161.603	10.0423	12.0529	9.29314	869.857	-3.79678	0.142808	-26.5866	9.69649e-156	4.46731e-153
SI1_00567	chr	656280	659471	-	czcA1	Cobalt-zinc-cadmium resistance protein CzcA	174.588	160.815	215.016	14.8092	19.472	14.8652	2990.39	-3.48439	0.139199	-25.0317	2.76407e-138	9.9046e-136
SI1_01326	chr	1498656	1500269	-	czcC2	Outer membrane protein OprM	327.017	362.675	357.356	135.213	140.304	121.015	3642.62	-1.40136	0.0907007	-15.4504	7.50068e-54	5.49766e-52
SI1_01327	chr	1500281	1501576	-	czcB2	Multidrug resistance protein MdtA	441.733	470.322	473.641	160.401	181.277	156.599	3817.14	-1.4761	0.0873472	-16.8993	4.55657e-64	4.7403e-62
SI1_01328	chr	1501573	1504755	-	czcA2	Cobalt-zinc-cadmium resistance protein CzcA	434.548	444.179	494.492	201.797	232.325	210.287	10038.1	-1.09191	0.0890696	-12.259	1.50282e-34	4.1424e-33
SI1_01330	chr	1504944	1506368	-	czcS	Adaptive-response sensory-kinase SasA	99.1475	98.5581	107.422	64.1336	68.9241	56.623	1102.14	-0.685704	0.101982	-6.72374	1.77113e-11	1.11778e-10
SI1_01331	chr	1506355	1507092	-	czcR	Transcriptional regulatory protein CusR	171.262	187.575	193.684	136.646	159.53	146.573	1148.13	-0.319914	0.0991696	-3.22592	0.00125566	0.00302429
SI1_00067	chr	70469	70639	-	smtA	Metallothionein SmtA	895.43	1023.41	963.442	12121.8	11187.8	11915.3	10185.4	3.61052	0.0851886	42.3826	0	0
SI1_00068	chr	70636	70962	-	smtB	Transcriptional repressor SmtB	792.067	815.242	774.045	9173.66	7792.43	8320.95	14142.6	3.40775	0.0889055	38.33	0	0
Glycine cleavage system
SI1_02720	chr	3057447	3057536	+		Glycine riboswitch	160.951	141.05	146.762	77.5342	61.2824	84.8246	94.6234	-1.00905	0.206368	-4.88955	1.01066e-06	4.03889e-06
SI1_02721	chr	3057651	3057836	+		Hypothetical protein	249.543	227.5	224.601	85.925	87.8179	113.029	287.475	-1.29385	0.146158	-8.85241	8.56512e-19	9.55797e-18
SI1_02722	chr	3057833	3058966	+	gcvT	Aminomethyltransferase (glycine cleavage system T protein) (EC 2.1.2.10)	289.481	332.279	316.295	139.446	126.643	164.367	2426.5	-1.12482	0.114497	-9.82402	8.87372e-23	1.25516e-21
SI1_02723	chr	3059027	3059392	+	gcvH	Glycine cleavage system H protein	221.024	201.5	223.248	100.249	93.8942	137.666	559.363	-0.962433	0.147551	-6.52272	6.90444e-11	4.16202e-10
SI1_02724	chr	3059430	3062315	+	gcvP	Glycine dehydrogenase [decarboxylating] (glycine cleavage system P protein) (EC 1.4.4.2)	402.353	414.729	392.999	193.745	168.507	231.48	8140.31	-1.02799	0.117525	-8.74698	2.1913e-18	2.42019e-17
Predicted prophage region 1
SI1_00922	chr	1089451	1090593	-		hypothetical protein	119.504	133.892	96.4795	33.8732	27.8388	31.4432	792.273	-1.91149	0.14463	-13.2164	7.05168e-40	2.44534e-38
SI1_00923	chr	1090580	1090837	-		hypothetical protein	1.97696	1.56201	2.38121	1.30872	0.822215	0.910461	3.61283	-0.962024	0.928894	-1.03567	0.300358	0.383474
SI1_00924	chr	1090834	1091061	-		hypothetical protein	1.78967	1.32566	1.79635	0	0	1.54539	2.30177	-1.70873	1.34625	-1.26925	0.204353	0.27714
SI1_00925	chr	1091077	1091214	-		hypothetical protein	0	0	1.48394	0	0	0	0.317544	-1.71833	3.68529	-0.466268	0.641024	0.712862
SI1_00926	chr	1091253	1091540	-		hypothetical protein	4.60466	3.84809	2.13316	1.56319	1.47314	1.22343	6.69201	-1.31378	0.723631	-1.81554	0.0694417	0.109137
SI1_00927	chr	1091537	1091818	-		hypothetical protein	3.97915	5.71631	6.17256	1.59645	4.13732	2.08244	10.4354	-1.01164	0.58464	-1.73036	0.0835653	0.128088
SI1_00928	chr	1092109	1092642	-		hypothetical protein	47.5669	43.7715	51.3877	33.512	38.7319	30.572	204.927	-0.471574	0.151704	-3.10852	0.0018803	0.00435714
SI1_00929	chr	1092835	1093461	-		hypothetical protein	13.6665	15.7472	11.4313	12.5654	14.5481	15.3602	81.6966	0.0540803	0.217966	0.248113	0.804047	0.850738
SI1_00930	chr	1093530	1093745	+		hypothetical protein	158.684	154.39	148.373	116.718	119.324	117.449	275.212	-0.38532	0.124193	-3.10259	0.00191837	0.00443813
SI1_00931	chr	1094200	1094946	+		hypothetical protein	57.0825	58.6696	56.199	42.1873	48.4182	42.4516	356.196	-0.369943	0.118885	-3.11178	0.00185961	0.00431843
SI1_00932	chr	1095154	1095417	+		hypothetical protein	38.2541	24.4242	29.4764	26.8584	32.1411	31.5868	75.4143	-0.0249326	0.235362	-0.105933	0.915635	0.938927
SI1_00933	chr	1095414	1095650	+		hypothetical protein	0.860852	1.27531	0	0	0.895069	0	1.12575	-1.22701	1.92946	-0.635933	0.52482	0.609487
SI1_00934	chr	1095650	1096003	+		hypothetical protein	2.5935	2.27683	1.73546	1.27175	1.79772	2.986	7.01061	-0.133126	0.671206	-0.198339	0.84278	0.880326
SI1_00935	chr	1096057	1096284	+		hypothetical protein	3.57933	3.97697	2.24544	0.987278	1.8608	2.06052	5.2482	-1.00139	0.789649	-1.26814	0.204746	0.277323
SI1_00936	chr	1096286	1096600	+		hypothetical protein	1.94307	0.959523	0	0.3573	0.673433	0.745711	2.30939	-0.714122	1.27729	-0.559093	0.576098	0.653841
SI1_00937	chr	1096597	1096830	+		hypothetical protein	1.74378	1.29167	0	0	0.453272	0.501921	1.46423	-1.6741	1.69047	-0.990319	0.322018	0.407098
SI1_00938	chr	1096869	1097114	+		hypothetical protein	1.24404	0.409552	2.08114	0.457519	1.72465	1.43231	2.82093	-0.0400447	1.07704	-0.0371802	0.970341	0.976092
SI1_00939	chr	1097116	1097349	+		hypothetical protein	1.74378	0	0	0	0.906545	1.00384	1.33803	0.128929	1.82236	0.070748	0.943598	0.958667
SI1_00940	chr	1097346	1098881	+		Replicative DNA helicase	5.11383	5.37857	5.66622	3.88355	4.14319	4.12908	67.984	-0.411175	0.219989	-1.86907	0.0616132	0.0985139
SI1_00941	chr	1098878	1099084	+		hypothetical protein	0.985613	0.486714	0.989293	0.543718	1.53718	0.567389	1.65168	0.119384	1.33218	0.0896158	0.928593	0.948894
SI1_00942	chr	1099081	1099365	+		hypothetical protein	3.57933	3.53508	2.51489	2.76438	1.48864	1.23631	6.74096	-0.811933	0.69435	-1.16934	0.242265	0.319422
SI1_00943	chr	1099368	1100309	+		hypothetical protein	7.90531	7.91453	4.56524	5.2571	7.99434	9.60043	63.7108	0.161076	0.297244	0.541897	0.587889	0.66501
SI1_00944	chr	1100306	1100788	+		hypothetical protein	12.461	12.3069	8.69165	13.2823	11.8583	18.2375	58.0489	0.369537	0.270828	1.36447	0.172419	0.23947
SI1_00945	chr	1101043	1101657	+		hypothetical protein	22.3927	22.1158	23.6417	6.58827	6.55365	5.34729	83.2974	-1.87988	0.224202	-8.38473	5.08415e-17	4.93867e-16
SI1_00946	chr	1101626	1103782	+		hypothetical protein	2.97946	3.54983	3.32287	1.04358	0.688419	2.01466	45.8717	-1.40594	0.344193	-4.08473	4.4128e-05	0.000137633
SI1_00947	chr	1103800	1104549	+		hypothetical protein	4.08044	4.43299	6.55308	3.30146	2.26274	2.19239	26.7416	-0.95714	0.376357	-2.54317	0.0109852	0.0215364
SI1_00948	chr	1104546	1104824	+		hypothetical protein	1.46252	2.52777	2.56897	2.42042	2.66115	2.94676	6.36106	0.289811	0.686824	0.421959	0.673055	0.741073
SI1_00949	chr	1104821	1106503	+		hypothetical protein	2.97002	3.95098	3.2853	2.47435	2.20576	2.02379	44.502	-0.60708	0.278743	-2.17792	0.0294118	0.0517756
SI1_00950	chr	1106503	1107297	+		Putative signal peptide peptidase SppA	2.438	3.92861	3.73505	1.98201	2.13466	3.10244	21.5265	-0.489655	0.403559	-1.21334	0.224999	0.30034
SI1_00951	chr	1107363	1108010	+		hypothetical protein	2.51879	2.79861	2.37018	1.21581	0.491045	0.906246	10.4408	-1.56613	0.591137	-2.64935	0.00806464	0.0163062
SI1_00952	chr	1108023	1108445	+		hypothetical protein	3.37625	4.52541	5.56741	1.59645	3.51045	2.22127	13.7429	-0.871241	0.508329	-1.71393	0.086541	0.132272
SI1_00953	chr	1108459	1109535	+		hypothetical protein	12.7869	13.8449	12.4543	19.542	13.0982	18.648	152.202	0.389141	0.188448	2.06498	0.0389249	0.0660351
SI1_00954	chr	1109538	1109738	+		hypothetical protein	1.52255	1.00249	1.01882	1.1199	1.58307	1.75298	2.51394	0.328742	1.07182	0.306713	0.759062	0.813821
SI1_00955	chr	1109735	1110097	+		hypothetical protein	2.5292	2.22038	1.12828	1.24022	2.92192	4.20618	8.08957	0.503444	0.671326	0.749925	0.4533	0.542245
SI1_00956	chr	1110069	1110593	+		hypothetical protein	3.49752	3.83809	1.75529	1.0719	1.21218	2.23713	11.1877	-1.01865	0.581792	-1.75088	0.0799665	0.123334
SI1_00957	chr	1110604	1110843	+		hypothetical protein	3.40037	2.51875	3.41306	1.87583	0	2.44686	5.12428	-1.1311	0.870805	-1.29891	0.193975	0.265409
SI1_00958	chr	1110840	1111046	+		hypothetical protein	0	0	0.494647	0	0	0
SI1_00959	chr	1111055	1111405	+		hypothetical protein	1.74378	4.59259	2.33372	1.28262	0.302182	1.67307	6.55408	-1.43181	0.792156	-1.80749	0.0706863	0.110823
SI1_00960	chr	1111412	1111612	+		hypothetical protein	3.0451	1.00249	2.03765	1.1199	1.58307	0	2.75974	-1.14831	1.14583	-1.00216	0.316267	0.400928
SI1_00961	chr	1112084	1113352	+		hypothetical protein	143.249	130.125	154.032	428.114	352.549	480.719	3350.15	1.56133	0.124377	12.5532	3.81889e-36	1.1299e-34
SI1_00962	chr	1113353	1114021	+		hypothetical protein	77.1563	57.6789	72.8528	214.332	197.228	257.897	917.288	1.6883	0.141187	11.9579	5.90509e-33	1.52351e-31
SI1_00963	chr	1114887	1115915	-		hypothetical protein	131.653	124.934	125.875	112.331	111.529	103.753	1142.28	-0.223877	0.0868022	-2.57917	0.00990394	0.0196555
SI1_00964	chr	1115870	1116925	-		hypothetical protein	114.473	116.397	124.305	100.186	103.655	90.7564	1072.55	-0.26987	0.0936141	-2.88279	0.00394172	0.00848061
SI1_00965	chr	1117287	1117508	+		hypothetical protein	307.411	296.35	302.102	419.273	396.552	415.835	741.823	0.442306	0.0921391	4.80041	1.58338e-06	6.18209e-06
Predicted prophage region 2
SI1_01759	chr	1990601	1991092	-		hypothetical protein	13.0624	10.6484	7.49209	2.97387	3.44929	3.34206	31.5395	-1.67747	0.369407	-4.54097	5.59963e-06	2.04285e-05
SI1_01760	chr	1991089	1991535	-		hypothetical protein	3.42319	4.28243	2.97784	0.755367	0.949134	0.788251	9.21469	-2.09823	0.660965	-3.1745	0.00150097	0.00355928
SI1_01761	chr	1991645	1991923	-		hypothetical protein	7.67825	8.30555	6.60593	3.22723	0.760328	2.52579	12.7038	-1.80889	0.569092	-3.17855	0.00148015	0.00351991
SI1_01762	chr	1992264	1993400	-		hypothetical protein	7.08783	8.06353	8.19495	5.64233	6.15685	2.78904	67.4144	-0.673956	0.277557	-2.42817	0.0151752	0.028687
SI1_01763	chr	1993397	1993969	-		hypothetical protein	3.0265	3.6924	2.68042	0.785687	1.85106	2.04973	12.6238	-1.00678	0.52939	-1.90177	0.0572017	0.0924226
SI1_01764	chr	1993971	1995188	-		hypothetical protein	6.11396	6.28653	6.13679	2.67975	3.04787	2.98927	51.9002	-1.08905	0.256903	-4.23915	2.24368e-05	7.3685e-05
SI1_01765	chr	1995175	1995528	-		hypothetical protein	9.22133	9.39194	7.52031	2.54349	3.59545	2.986	19.522	-1.51637	0.429897	-3.52729	0.000419838	0.00111093
SI1_01766	chr	1995544	1996209	-		hypothetical protein	6.5863	6.65615	9.22449	2.7039	3.18516	3.35066	32.9924	-1.28191	0.335966	-3.81559	0.00013586	0.000391552
SI1_01767	chr	1996214	1997155	-		hypothetical protein	1.62438	2.78078	3.15219	0.836356	0.562982	0.498724	13.9179	-1.99259	0.556505	-3.58054	0.00034288	0.000931581
SI1_01768	chr	1997145	1997456	-		hypothetical protein	4.25046	5.16666	3.93815	2.52515	1.35982	2.25864	9.51689	-1.12852	0.592443	-1.90486	0.0567985	0.0919555
SI1_01769	chr	1997831	1998562	-		hypothetical protein	11.4275	10.8733	11.0505	5.9965	5.50614	8.18295	60.7022	-0.765757	0.247053	-3.09956	0.00193807	0.00447727
SI1_01770	chr	1998722	2000077	-		hypothetical protein	66.9541	74.1507	62.6735	34.9435	33.1651	44.7798	671.544	-0.854354	0.136723	-6.2488	4.13608e-10	2.35669e-09
SI1_01771	chr	2000079	2000198	-		hypothetical protein	0	0	0	0	0	0
SI1_01772	chr	2000195	2000683	-		hypothetical protein	7.09279	7.41717	4.81598	5.06358	7.15781	5.04384	27.9839	-0.161303	0.354457	-0.45507	0.649059	0.718084
SI1_01773	chr	2000683	2001120	-		hypothetical protein	3.95933	3.68036	2.57149	3.59748	1.93727	2.1452	12.2597	-0.414465	0.520096	-0.796901	0.425508	0.515114
SI1_01774	chr	2001124	2002548	-		hypothetical protein	10.3085	12.0193	10.5625	6.95043	4.76365	6.75849	114.461	-0.836559	0.200523	-4.17189	3.02086e-05	9.74227e-05
SI1_01775	chr	2002552	2003097	-		hypothetical protein	12.5178	18.2678	15.0025	6.80245	6.02205	7.3137	56.2912	-1.18876	0.267752	-4.43979	9.00454e-06	3.14963e-05
SI1_01776	chr	2003055	2003429	-		hypothetical protein	4.08044	2.418	4.36872	1.20053	0.848526	1.56599	8.48519	-1.59567	0.66233	-2.40918	0.0159884	0.0299433
SI1_01777	chr	2003612	2004025	-		hypothetical protein	6.65289	8.27414	6.92505	2.44673	1.79338	2.55325	18.5481	-1.69232	0.448405	-3.77409	0.00016059	0.000456704
SI1_01778	chr	2004022	2004453	-		hypothetical protein	8.02864	12.827	6.39949	5.47116	4.91045	4.34998	28.3855	-0.88979	0.380915	-2.33593	0.0194948	0.0358851
SI1_01779	chr	2004459	2005517	-		hypothetical protein	11.174	13.6997	10.0555	3.71977	3.60563	7.3198	82.1311	-1.26152	0.280541	-4.49675	6.89988e-06	2.47796e-05
SI1_01780	chr	2005517	2006263	-		hypothetical protein	11.3346	14.9709	13.9812	5.27341	5.96353	5.81744	66.9665	-1.2407	0.241554	-5.13633	2.80163e-07	1.18729e-06
SI1_01781	chr	2006685	2007047	-		hypothetical protein	20.2336	25.5344	22.5657	17.053	14.3174	17.7954	66.693	-0.478405	0.232341	-2.05906	0.0394884	0.0668856
SI1_01782	chr	2007516	2008649	-		hypothetical protein	16.2822	21.3227	14.9886	5.16101	4.77015	6.00711	121.584	-1.72686	0.215116	-8.02758	9.94177e-16	8.68895e-15
SI1_01783	chr	2008646	2010067	-		hypothetical protein	4.01731	6.23487	5.1844	1.89957	1.56637	1.89967	46.2583	-1.52839	0.303058	-5.04324	4.57709e-07	1.88761e-06
Other genes
SI1_00001	chr	1	1455	+		Chromosomal replication initiator protein DnaA	325.454	351.482	315.409	326.665	342.326	315.297	4496.46	-0.0128697	0.0827943	-0.155441	0.876473	0.906551
SI1_00002	chr	1567	2691	+		Beta sliding clamp	595.381	629.127	600.426	723.219	694.754	752.721	7027.54	0.249441	0.0748989	3.33036	0.000867335	0.00215663
SI1_00003	chr	2717	3841	+		DNA replication and repair protein RecF	55.766	64.5695	55.5191	54.6241	63.2623	48.2326	601.469	-0.082703	0.129608	-0.638103	0.523406	0.608064
SI1_00004	chr	3889	6408	+		DNA gyrase subunit B	301.216	303.969	304.941	328.136	355.362	325.503	7559.96	0.148005	0.0720842	2.05322	0.0400512	0.0676966
SI1_00005	chr	6521	6925	+		hypothetical protein	266.236	275.134	264.196	211.76	251.153	201.259	930.531	-0.278789	0.108268	-2.57498	0.0100246	0.0198705
SI1_00006	chr	6971	7267	+		hypothetical protein	127.771	117.033	142.039	142.487	137.85	113.099	362.185	0.0251055	0.135697	0.185012	0.85322	0.885624
SI1_00007	chr	7271	8698	+		Bifunctional protein GlmU	193.235	203.193	191.59	166.145	165.041	166.716	2424.43	-0.240978	0.0755888	-3.18802	0.00143253	0.00341456
SI1_00008	chr	8698	10521	+		Glutamine--fructose-6-phosphate aminotransferase [isomerizing]	258.663	259.442	264.175	203.688	199.164	222.6	4014.24	-0.323561	0.0787461	-4.10891	3.97527e-05	0.000125443
SI1_00009	chr	10558	11565	+		D-amino acid dehydrogenase	149.677	156.822	166.692	124.832	116.588	150.074	1362.56	-0.274237	0.113704	-2.41186	0.0158714	0.0297589
SI1_00010	chr	11590	11787	+		hypothetical protein	165.381	168.934	190.821	166.551	139.278	185.665	314.661	-0.0971743	0.142648	-0.681218	0.495734	0.582207
SI1_00011	chr	11797	12570	+		Thiazole synthase	222.21	227.794	239.443	222.773	208.02	270.71	1683.06	0.0242759	0.113206	0.214441	0.830203	0.871551
SI1_00012	chr	12567	13199	+		Thiamine-phosphate synthase	210.307	194.974	219.665	220.654	218.331	267.369	1317.32	0.176006	0.109326	1.60992	0.107416	0.15986
SI1_00013	chr	13553	16180	+		hypothetical protein	250.02	258.967	229.836	297.734	259.837	320.617	6644.67	0.248253	0.103219	2.40512	0.0161673	0.0302434
SI1_00014	chr	16523	19315	-		hypothetical protein	110.229	108.145	106.095	123.752	128.205	114.59	3017.12	0.175142	0.0800731	2.18727	0.0287227	0.0507009
SI1_00015	chr	19312	20736	-		Diaminopimelate decarboxylase	161.285	152.221	156.498	235.446	231.186	226.08	2590.04	0.558897	0.0742106	7.53123	5.0263e-14	3.93442e-13
SI1_00016	chr	20940	21362	+		Cytidine deaminase	24.8396	25.9616	24.6902	22.0842	24.8239	19.9914	94.159	-0.173213	0.193854	-0.893523	0.371577	0.459309
SI1_00017	chr	21673	21867	-		hypothetical protein	63.8223	68.7166	55.6592	70.9929	81.0451	55.4121	120.622	0.141345	0.197069	0.717236	0.473229	0.561295
SI1_00018	chr	21864	23303	-		Argininosuccinate lyase	150.962	157.702	151.384	161.087	177.734	160.106	2158.75	0.11627	0.0831902	1.39764	0.162221	0.228057
SI1_00019	chr	23536	24333	+		hypothetical protein	97.9203	94.4372	115.223	94.9197	112.579	89.9268	754.478	-0.0479827	0.123439	-0.388717	0.697485	0.762505
SI1_00020	chr	24330	25286	+		Shikimate dehydrogenase (NADP(+))	51.0588	55.2703	49.7515	42.8089	46.8817	47.7407	439.172	-0.184823	0.113249	-1.63201	0.102678	0.153731
SI1_00021	chr	25331	25939	+		Dephospho-CoA kinase	62.9822	63.527	63.7217	41.5824	48.5917	40.307	305.325	-0.543238	0.127292	-4.26764	1.97552e-05	6.57488e-05
SI1_00022	chr	25936	26616	+		DNA polymerase III subunit epsilon	92.4241	92.3171	95.7762	85.2799	76.9405	80.8866	557.457	-0.207444	0.101277	-2.04828	0.040533	0.0684751
SI1_00023	chr	26766	29111	+		hypothetical protein	334.123	341.072	346.762	339.376	339.22	372.174	7601.7	0.0394346	0.0754668	0.522542	0.601293	0.676612
SI1_00024	chr	29108	30016	+		hypothetical protein	94.2676	95.3189	94.169	87.9101	93.3472	86.0521	783.077	-0.0865866	0.0913236	-0.948129	0.343064	0.428331
SI1_00025	chr	30019	30714	+		hypothetical protein	148.619	143.598	153.882	160.901	146.907	173.98	1009.58	0.110073	0.0990113	1.11172	0.266257	0.34666
SI1_00026	chr	30714	31670	+		hypothetical protein	343.234	319.199	352.861	380.223	375.054	439.239	3305.84	0.234025	0.0940119	2.48931	0.0127991	0.024643
SI1_00027	chr	31667	32593	+		hypothetical protein	124.24	119.661	124.814	124.812	130.322	142.282	1110.23	0.10723	0.0915543	1.17122	0.241511	0.318688
SI1_00028	chr	33048	34511	-		Bicarbonate transporter BicA	90.8622	92.2852	91.4813	113.857	111.21	104.212	1382.11	0.261197	0.0830073	3.14667	0.00165142	0.0038903
SI1_00029	chr	34994	35521	-		hypothetical protein	96.7945	85.4847	93.2774	100.613	102.651	102.323	479.653	0.148707	0.106374	1.39796	0.162124	0.22802
SI1_00030	chr	35521	36267	-		7-cyano-7-deazaguanine synthase	105.835	97.2432	104.996	90.7027	93.4287	94.0225	684.549	-0.147988	0.095126	-1.55571	0.119777	0.175344
SI1_00031	chr	36269	36904	-		7-carboxy-7-deazaguanine synthase	104.898	99.4826	90.1564	108.126	109.901	108.77	617.85	0.148792	0.10468	1.42141	0.155198	0.219331
SI1_00032	chr	36961	37980	-		Biotin synthase	307.433	279.927	288.906	353.097	363.847	337.725	3078.85	0.266647	0.0797072	3.34533	0.000821854	0.00205304
SI1_00033	chr	38127	38999	-		Succinate--CoA ligase [ADP-forming] subunit alpha	365.627	406	389.159	309.028	310.057	312.122	2855.22	-0.318772	0.0786932	-4.05082	5.10383e-05	0.000157511
SI1_00034	chr	38999	40201	-		Succinate--CoA ligase [ADP-forming] subunit beta	501.406	526.027	522.854	444.585	443.924	449.881	5432.67	-0.212785	0.0680808	-3.12548	0.00177515	0.00414844
SI1_00035	chr	40386	41210	+		hypothetical protein	123.526	118.702	130.441	105.865	92.695	105.918	873.301	-0.292458	0.099989	-2.9249	0.00344566	0.00751336
SI1_00036	chr	41240	42142	+		hypothetical protein	92.0697	104.432	102.732	69.2997	75.4089	76.0885	734.103	-0.439342	0.102139	-4.30143	1.69702e-05	5.69221e-05
SI1_00037	chr	42145	42261	+		hypothetical protein	0	2.58333	0.875144	0.961963	0.906545	0	0.975515	-0.877392	1.90189	-0.461326	0.644565	0.716184
SI1_00038	chr	42258	43019	+		hypothetical protein	206.432	221.465	223.461	147.555	160.63	147.66	1318.89	-0.515322	0.0875143	-5.88843	3.89876e-09	2.02798e-08
SI1_00039	chr	43027	44286	+		putative protein	88.4905	96.432	91.015	58.1506	57.2418	60.4026	889.921	-0.651655	0.0924549	-7.04836	1.81038e-12	1.25922e-11
SI1_00040	chr	44286	44813	+		hypothetical protein	43.2774	47.1311	35.2942	28.9901	31.5385	24.4686	173.987	-0.564626	0.175504	-3.21716	0.00129465	0.00310427
SI1_00041	chr	44879	45850	+		Malonyl CoA-acyl carrier protein transacylase	146.195	157.862	150.217	127.603	149.278	135.574	1317.01	-0.140047	0.0949588	-1.47482	0.14026	0.201308
SI1_00042	chr	45922	46683	+		3-oxoacyl-[acyl-carrier-protein] reductase FabG	136.952	139.622	139.21	120.673	123.047	130.859	941.533	-0.151606	0.0882559	-1.7178	0.0858326	0.131335
SI1_00043	chr	46953	47192	+		Acyl carrier protein	2613.18	2449.06	2588.81	2535.65	2955.7	2451.76	5850	0.0533042	0.0932518	0.571616	0.567582	0.648104
SI1_00044	chr	47265	48551	+		3-oxoacyl-[acyl-carrier-protein] synthase 2	705.675	742.277	743.156	739.487	809.05	715.009	8961.91	0.0461464	0.0789517	0.584488	0.558892	0.640214
SI1_00045	chr	48603	49592	+		Endolytic murein transglycosylase	244.208	243.835	221.746	195.2	232.273	192.071	2057.52	-0.197236	0.10361	-1.90363	0.056958	0.0921507
SI1_00046	chr	49720	50529	-		hypothetical protein	183.242	177.743	193.66	176.606	198.775	182.554	1408.61	0.00823511	0.0885417	0.0930083	0.925897	0.94754
SI1_00047	chr	50652	51440	-		Inositol-1-monophosphatase	113.13	117.095	128.087	106.844	114.132	113.281	854.116	-0.100638	0.094995	-1.0594	0.289416	0.371267
SI1_00048	chr	51493	52023	-		hypothetical protein	52.4463	51.2288	46.4716	44.9351	61.1226	49.1032	253.441	0.0474021	0.152568	0.310695	0.756033	0.811923
SI1_00049	chr	52434	53231	-		hypothetical protein	190.727	192.536	200.165	267.693	308.627	304.368	1826.25	0.593425	0.0896861	6.61669	3.67326e-11	2.26074e-10
SI1_00050	chr	53228	54010	-		hypothetical protein	470.579	446.748	505.29	657.474	624.745	686.097	4150.22	0.46808	0.0831016	5.63262	1.77489e-08	8.72562e-08
SI1_00051	chr	54007	55125	-		Lipopolysaccharide export system permease protein LptG	107.481	105.702	106.418	158.314	164.738	171.399	1423.97	0.628685	0.0819253	7.67387	1.66878e-14	1.33876e-13
SI1_00052	chr	55122	56360	-		hypothetical protein	168.125	159.378	155.365	291.866	309.037	318.791	2716.55	0.928553	0.0818328	11.347	7.67934e-30	1.71985e-28
SI1_00053	chr	56360	57271	-		3',5'-cyclic adenosine monophosphate phosphodiesterase CpdA	261.291	261.817	223.87	456.986	446.476	500.19	3066.58	0.908676	0.0993906	9.14247	6.10437e-20	7.34574e-19
SI1_00054	chr	57299	57484	+		hypothetical protein	29.0676	28.1666	37.4336	44.7778	49.0411	38.5184	65.976	0.485434	0.236049	2.0565	0.0397343	0.0671962
SI1_00055	chr	57456	58439	+		hypothetical protein	37.7358	38.6003	33.9225	44.6081	43.4395	37.3594	362.561	0.185168	0.127034	1.45762	0.144945	0.206927
SI1_00056	chr	58447	59433	+		hypothetical protein	89.2984	87.0716	88.6981	84.3837	95.4269	77.9426	806.629	-0.04048	0.10472	-0.386555	0.699086	0.76322
SI1_00057	chr	59408	60619	-		8-amino-7-oxononanoate synthase	339.784	340.821	328.127	352.6	418.049	369.501	4071.36	0.175699	0.0894665	1.96386	0.0495468	0.081817
SI1_00058	chr	60625	60876	-		Acyl carrier protein	352.99	341.83	340.494	452.432	463.827	387.304	921.342	0.331999	0.102514	3.23857	0.0012013	0.00289985
SI1_00059	chr	61094	62884	-		4-hydroxyphenylalkanoate adenylyltransferase	560.007	560.847	568.043	572.3	626.8	564.885	9666.95	0.0619739	0.0740918	0.836447	0.402904	0.491439
SI1_00060	chr	62884	64017	-		hypothetical protein	177.215	160.987	178.057	244.552	278.633	255.924	2295.97	0.593263	0.0890951	6.65876	2.76142e-11	1.71591e-10
SI1_00067	chr	70469	70639	-		Metallothionein	895.43	1023.41	963.442	12121.8	11187.8	11915.3	10185.4	3.61052	0.0851886	42.3826	0	0
SI1_00068	chr	70636	70962	-		Transcriptional repressor SmtB	792.067	815.242	774.045	9173.66	7792.43	8320.95	14142.6	3.40775	0.0889055	38.33	0	0
SI1_00069	chr	71087	72820	-		Vitamin B12 transport ATP-binding protein BacA	46.4756	48.8643	38.0869	21.744	14.4357	20.5232	515.736	-1.23719	0.165661	-7.46819	8.13057e-14	6.27299e-13
SI1_00070	chr	72817	74694	-		Threonine--tRNA ligase	20.5326	23.9804	18.2103	6.71223	4.80063	6.81682	238.13	-1.77935	0.179145	-9.93243	3.00828e-23	4.42999e-22
SI1_00071	chr	74736	75242	-		Zinc uptake regulation protein	8.0482	9.33973	8.68412	5.32779	2.09203	3.70649	29.4938	-1.23536	0.372896	-3.31288	0.000923403	0.00228023
SI1_00072	chr	75239	75865	-		hypothetical protein	13.3412	9.64114	6.69548	2.51307	2.36829	1.8732	35.75	-2.13494	0.385757	-5.53443	3.12247e-08	1.50074e-07
SI1_00073	chr	76051	76662	+		GTP cyclohydrolase 1	5.66728	5.26797	5.01921	1.65514	1.21317	2.30293	20.2199	-1.63572	0.431395	-3.79171	0.000149616	0.000428898
SI1_00074	chr	76659	77168	+		Phosphoribosyl-AMP cyclohydrolase	7.80084	5.13627	4.4169	3.75165	4.15944	2.30293	21.9888	-0.760566	0.417003	-1.82389	0.0681689	0.107398
SI1_00075	chr	77182	78411	+		Putative metal chaperone YciC	15.4261	15.1534	14.8177	12.536	8.96816	12.3179	152.361	-0.427896	0.175405	-2.43948	0.0147086	0.0278866
SI1_00076	chr	78448	79611	+		S-(hydroxymethyl)glutathione dehydrogenase	16.5636	16.8782	16.4496	11.0229	12.0281	14.4289	159.004	-0.415117	0.163264	-2.54261	0.0110029	0.0215579
SI1_00077	chr	79623	80189	+		Carbon dioxide concentrating mechanism protein CcmM	21.0499	22.0335	18.0585	17.865	16.4617	19.6785	102.101	-0.182184	0.192673	-0.945557	0.344374	0.429635
SI1_00078	chr	80494	80745	+		hypothetical protein	8.09611	11.994	7.72002	7.59263	7.99702	10.7196	21.3322	-0.085406	0.397607	-0.2148	0.829923	0.871551
SI1_00079	chr	80742	82178	+		Cysteine--tRNA ligase	14.6237	14.9337	15.2483	13.0799	8.78345	13.2406	179.543	-0.355055	0.179131	-1.9821	0.0474684	0.0788289
SI1_00080	chr	82252	82551	-		hypothetical protein	10.8812	10.4108	3.75437	3.00132	2.12131	3.91498	16.0158	-1.48126	0.544589	-2.71995	0.00652913	0.0134546
SI1_00081	chr	82658	83968	+		hypothetical protein	9.4152	6.30167	9.21605	5.40856	5.98693	6.09196	86.9103	-0.511507	0.223237	-2.29132	0.0219451	0.0399171
SI1_00082	chr	84291	85598	+		hypothetical protein	3.58754	2.92698	5.01	1.6349	1.54071	2.604	35.3585	-1.00005	0.348541	-2.86924	0.00411458	0.00879358
SI1_00083	chr	85817	87169	+		Nucleoid occlusion protein	2.78966	3.49981	1.74059	0.831853	0.627144	1.38891	23.0419	-1.50796	0.447722	-3.36808	0.000756927	0.0019071
SI1_00084	chr	87169	88044	+		hypothetical protein	3.14417	3.45034	2.92214	1.02785	1.08972	1.0726	17.4085	-1.57793	0.451781	-3.49269	0.000478175	0.00124868
SI1_00085	chr	88244	90850	+		Ferrichome outer membrane transporter/phage receptor	5.90858	6.1447	6.04846	2.89253	2.52247	2.56794	106.323	-1.18237	0.188461	-6.27381	3.52323e-10	2.02178e-09
SI1_00086	chr	91307	92542	+		hypothetical protein	6.43759	5.62439	5.63321	3.09603	2.05953	4.18105	52.25	-0.930115	0.287453	-3.23571	0.00121341	0.00292688
SI1_00087	chr	92539	92796	+		hypothetical protein	1.58157	0.390503	1.58747	1.74496	0.411107	0.910461	2.67089	-0.218476	1.10648	-0.19745	0.843475	0.880326
SI1_00088	chr	92793	93800	+		Multidrug resistance protein MdtC	9.10812	7.79612	9.14213	8.7092	6.41866	6.0589	74.4246	-0.297964	0.228669	-1.30303	0.192563	0.263925
SI1_00089	chr	93805	94983	-		Tyrosine recombinase XerC	19.3812	17.6035	20.4957	29.1159	24.7397	38.3529	275.897	0.680362	0.173065	3.93125	8.45059e-05	0.000252812
SI1_00090	chr	95158	96846	-		hypothetical protein	10.5091	10.6178	10.3059	16.3927	12.9992	18.9143	210.577	0.617443	0.166989	3.6975	0.000217731	0.000609352
SI1_00091	chr	96942	97139	-		hypothetical protein	16.4866	12.2121	9.82548	1.7053	1.07137	2.37272	13.5319	-2.91894	0.638123	-4.57426	4.77896e-06	1.75537e-05
SI1_00092	chr	97431	99401	-		hypothetical protein	26.3438	24.1268	29.9747	13.305	18.2965	15.3143	392.293	-0.777064	0.14557	-5.33807	9.39411e-08	4.24909e-07
SI1_00093	chr	99999	100628	+		hypothetical protein	6.80073	6.71666	5.03833	5.00221	5.21911	3.91498	32.2107	-0.391398	0.323458	-1.21004	0.226262	0.301901
SI1_00094	chr	100855	102654	+		hypothetical protein	12.1846	8.22791	10.1823	7.56584	7.01212	8.54771	151.166	-0.405424	0.188356	-2.15243	0.0313635	0.054747
SI1_00095	chr	102688	103176	-		hypothetical protein	22.1128	14.8343	20.5202	14.5003	19.3044	21.8566	86.459	-0.0467716	0.235404	-0.198687	0.842508	0.880326
SI1_00096	chr	103173	104381	-		hypothetical protein	70.2011	63.3333	70.0398	48.967	55.0068	55.7618	686.607	-0.350424	0.104015	-3.36897	0.00075449	0.00190394
SI1_00097	chr	104490	104741	-		hypothetical protein	10.9297	9.19543	8.53265	9.37914	11.3642	5.59283	21.6645	-0.116737	0.400331	-0.291603	0.77059	0.823171
SI1_00098	chr	104690	104932	-		hypothetical protein	7.55637	11.609	10.9555	3.24217	5.6743	6.2833	17.2151	-0.988526	0.456089	-2.1674	0.0302047	0.0529978
SI1_00099	chr	104970	105536	+		hypothetical protein	8.99568	7.64064	8.12634	4.36701	2.05771	3.9357	31.1415	-1.26497	0.355098	-3.56232	0.000367599	0.000988745
SI1_00100	chr	105576	106109	+		hypothetical protein	7.64127	6.03745	5.36886	5.05841	3.9725	4.17891	26.9398	-0.53002	0.351936	-1.50602	0.132063	0.190732
SI1_00101	chr	106398	107522	+		hypothetical protein	36.2706	36.9864	38.6814	33.4147	28.1899	28.7099	355.703	-0.31044	0.122284	-2.53867	0.0111274	0.021749
SI1_00102	chr	107907	109157	-		IS701 family transposase IS1452	44.1966	47.9186	45.8349	40.9353	33.1508	34.4556	482.119	-0.346976	0.120285	-2.8846	0.00391906	0.00844851
SI1_00103	chr	109434	109703	+		hypothetical protein	54.7837	43.2851	50.8167	59.6096	63.2466	59.5947	139.833	0.293465	0.167888	1.74798	0.0804669	0.123928
SI1_00104	chr	109709	110053	+		hypothetical protein	42.5785	43.2202	40.66	53.5019	45.5007	40.852	143.644	0.14489	0.170021	0.852187	0.39411	0.482172
SI1_00105	chr	110074	110496	-		hypothetical protein	35.6918	43.1105	44.7813	23.1485	19.809	19.1584	122.79	-0.992832	0.186925	-5.31139	1.08795e-07	4.85961e-07
SI1_00106	chr	110535	112325	-		putative NAD-dependent malic enzyme 2	92.4991	93.9995	119.6	32.552	27.6564	36.7234	1128.04	-1.65936	0.138055	-12.0195	2.80519e-33	7.39996e-32
SI1_00107	chr	112390	112947	-		hypothetical protein	12.0658	10.1111	16.6983	5.04255	6.08262	10.5241	52.7626	-0.84804	0.320507	-2.64593	0.00814668	0.0164515
SI1_00108	chr	112972	114390	-		Fructose dehydrogenase cytochome subunit	16.6064	21.5132	16.0912	3.64854	4.18582	5.04892	148.934	-2.07693	0.205201	-10.1214	4.43925e-24	6.9498e-23
SI1_00109	chr	114383	116026	-		Fructose dehydrogenase large subunit	7.07375	8.02812	6.85104	1.9169	2.19357	3.00053	74.7279	-1.63171	0.24284	-6.7193	1.82606e-11	1.14796e-10
SI1_00110	chr	116047	116583	-		Fructose dehydrogenase small subunit	2.6595	1.50093	2.66943	1.46713	1.18509	1.09357	8.87351	-0.865022	0.607932	-1.42289	0.154767	0.218914
SI1_00111	chr	117118	118518	+		Adaptive-response sensory-kinase SasA	21.3342	21.2862	22.437	16.308	14.7629	18.4432	250.94	-0.396137	0.137832	-2.87407	0.00405225	0.00868917
SI1_00112	chr	118515	119132	+		Transcriptional regulatory protein FixJ	19.973	24.1278	20.5446	21.6722	22.4832	23.1858	127.533	0.0573367	0.17272	0.331962	0.739918	0.799677
SI1_00113	chr	119616	121154	-		Toluene efflux pump outer membrane protein TtgI	4.50731	4.64798	3.5927	2.34021	1.8608	2.06052	45.7625	-1.02879	0.28187	-3.64988	0.000262366	0.000727542
SI1_00114	chr	121173	124508	-		Multidrug resistance protein MdtC	3.88351	3.08048	3.09999	1.82185	1.39895	1.79554	78.6707	-1.00812	0.227697	-4.42746	9.5347e-06	3.32786e-05
SI1_00115	chr	124512	127676	-		Multidrug resistance protein MdtB	2.51401	2.5466	2.81456	1.70691	1.23995	1.2617	59.7855	-0.904921	0.247446	-3.65705	0.000255135	0.000709319
SI1_00116	chr	127673	128860	-		Multidrug resistance protein MdtA	2.4043	1.69613	2.32709	1.42108	1.07137	1.68067	19.6852	-0.628107	0.411782	-1.52534	0.127175	0.184498
SI1_00117	chr	128908	130257	-		Adaptive-response sensory-kinase SasA	1.58684	1.04481	1.51692	1.08381	0.785672	1.39199	15.6368	-0.352796	0.460646	-0.765872	0.443752	0.532999
SI1_00118	chr	130254	131024	-		Transcriptional regulatory protein OmpR	1.3231	1.43742	1.85926	1.31381	1.23812	0.76167	9.55716	-0.474398	0.57175	-0.82973	0.406691	0.495123
SI1_00119	chr	131233	131703	+		IS5 family transposase ISMdi21	2.38242	4.06422	4.13046	3.34542	2.47712	3.74043	14.8284	-0.150228	0.47139	-0.318691	0.74996	0.807015
SI1_00120	chr	131703	132107	+		hypothetical protein	1.00752	0.746295	3.28665	2.2232	1.30945	1.44999	6.33398	-0.0128825	0.768474	-0.0167638	0.986625	0.988771
SI1_00121	chr	132242	133426	-		IS701 family transposase IS1452	2.23822	2.0405	2.5922	0.759829	0.716056	0.693794	16.7427	-1.66264	0.465844	-3.56909	0.000358224	0.000965946
SI1_00122	chr	133564	134400	+		IS5 family transposase IS1031C	10.6033	10.1111	9.78656	6.05106	6.58951	5.33223	63.4333	-0.761543	0.232662	-3.27317	0.00106349	0.00260818
SI1_00123	chr	134938	135345	-		hypothetical protein	124.763	132.852	111.175	85.5157	79.5493	89.2386	397.565	-0.538358	0.124421	-4.3269	1.51225e-05	5.12829e-05
SI1_00124	chr	135347	136045	+		HTH-type transcriptional regulator PgrR	1.02157	0.864806	2.49022	0.161015	0.151739	0.504075	5.66238	-2.43838	0.939822	-2.59452	0.00947239	0.0188454
SI1_00125	chr	136088	136474	-		hypothetical protein	3.42673	3.38436	2.11663	1.45413	1.9185	2.73138	9.10156	-0.555216	0.596345	-0.931031	0.351837	0.438776
SI1_00126	chr	136532	137275	+		IS5 family transposase IS1031C	12.8885	14.0833	10.4594	9.68169	11.2624	10.1032	79.6761	-0.270548	0.217828	-1.24203	0.214226	0.287987
SI1_00127	chr	137288	137896	-		hypothetical protein	22.1108	14.8891	17.3175	20.1444	21.5963	15.6214	106.312	0.0800928	0.215213	0.372156	0.709777	0.772277
SI1_00128	chr	138341	139510	+		Purine ribonucleoside efflux pump NepI	2.00534	1.80833	1.57526	0.961963	1.08785	1.00384	15.4472	-0.819631	0.452636	-1.8108	0.0701725	0.110178
SI1_00129	chr	139571	140407	-		IS5 family transposase IS1031C	6.94698	6.25925	5.01561	6.45446	5.19557	3.36773	43.5092	-0.277788	0.307648	-0.902939	0.366558	0.454673
SI1_00130	chr	140886	141875	-		Aldo-keto reductase IolS	8.55244	10.1768	8.17066	8.98123	6.6425	12.694	85.498	0.0690696	0.253484	0.272482	0.785252	0.833752
SI1_00131	chr	141919	142902	-		1-deoxyxylulose-5-phosphate synthase YajO	3.93945	4.50508	4.05821	3.08825	3.12592	5.2518	36.8801	-0.130889	0.318319	-0.411188	0.680935	0.747961
SI1_00132	chr	143078	143260	+		hypothetical protein	2.78719	1.65164	1.11904	0.615025	2.89797	1.2836	2.96279	-0.203009	1.04264	-0.194707	0.845623	0.881303
SI1_00133	chr	143381	144430	+		NADP-dependent alcohol dehydrogenase C	5.8292	4.89357	5.65593	2.46537	3.43451	4.58612	44.0948	-0.646727	0.296097	-2.18417	0.0289497	0.0510459
SI1_00134	chr	144634	145788	+		Bicyclomycin resistance protein	10.7752	7.67618	8.8651	8.86755	7.98937	10.8806	99.4142	0.0194197	0.212633	0.0913298	0.927231	0.947803
SI1_00135	chr	145867	146166	-		hypothetical protein	33.3236	34.255	53.2438	45.7702	46.3154	50.5033	123.462	0.239526	0.209368	1.14404	0.252606	0.331294
SI1_00136	chr	146333	146722	-		hypothetical protein	9.15483	9.29999	7.08867	11.255	10.6066	7.82996	33.6844	0.217778	0.317483	0.685952	0.492743	0.579582
SI1_00137	chr	146852	147745	+		HTH-type transcriptional regulator PgrR	32.178	31.6675	38.7119	18.6324	12.6947	17.6043	211.682	-1.06981	0.174373	-6.13517	8.50707e-10	4.71397e-09
SI1_00138	chr	147926	148165	+		hypothetical protein	9.35101	12.1739	9.81255	22.041	19.4454	25.4474	36.8769	1.09106	0.30887	3.53242	0.000411768	0.00109117
SI1_00139	chr	148176	149390	-		Isoleucine 2-epimerase	37.6139	37.8123	37.7544	53.7274	41.1168	63.123	515.103	0.479574	0.152791	3.13877	0.0016966	0.00398799
SI1_00140	chr	149437	149595	+		hypothetical protein	19.8889	23.4449	11.5915	32.5615	22.6807	52.446	40.4546	0.964712	0.377356	2.5565	0.010573	0.0208168
SI1_00141	chr	149520	150974	-		putative symporter YodF	28.1845	26.0357	24.4192	50.512	34.845	62.2361	514.745	0.90693	0.185499	4.88913	1.01285e-06	4.04263e-06
SI1_00142	chr	151009	152106	-		HTH-type transcriptional regulator HdfR	3.53043	4.49612	4.28964	3.07513	2.41498	2.2463	34.4223	-0.671283	0.314083	-2.13728	0.0325753	0.0563299
SI1_00143	chr	152606	153364	+		Methylthioribulose-1-phosphate dehydratase	6.72009	5.97331	6.20557	4.4486	3.4936	4.0233	36.6271	-0.661926	0.298571	-2.21698	0.0266244	0.0472558
SI1_00144	chr	153392	154789	+		Putrescine--pyruvate aminotransferase	8.39146	10.5939	8.71576	5.95756	6.44892	7.47711	104.025	-0.481145	0.198099	-2.42881	0.0151484	0.0286699
SI1_00145	chr	154878	155825	+		Glyoxylate/hydroxypyruvate reductase A	12.2671	12.0092	11.2329	4.15531	4.58723	6.69016	75.5195	-1.20764	0.237176	-5.09175	3.54783e-07	1.48017e-06
SI1_00146	chr	156118	158583	+		Vitamin B12 transporter BtuB	6.66008	7.06802	7.76451	3.83381	2.70971	3.38155	121.114	-1.11743	0.191237	-5.84315	5.12226e-09	2.64732e-08
SI1_00147	chr	158702	158905	+		hypothetical protein	9.00097	13.8284	9.03458	5.51714	5.1993	6.33306	15.6099	-0.907015	0.465778	-1.94731	0.0514972	0.0846044
SI1_00148	chr	158966	160378	+		Acylamidase	22.3803	21.961	20.5074	10.6735	9.2329	13.1331	216.297	-0.976754	0.160101	-6.10085	1.05503e-09	5.7865e-09
SI1_00149	chr	160628	162049	+		Acylamidase	10.5454	10.5568	10.6568	9.57701	11.3375	12.637	145.183	0.0776432	0.168435	0.460969	0.644821	0.716184
SI1_00150	chr	162148	163590	+		Alpha-ketoglutaric semialdehyde dehydrogenase 1	7.21076	8.37837	5.32182	7.33172	5.07175	7.81369	92.8473	-0.0533898	0.242693	-0.219989	0.825879	0.868709
SI1_00151	chr	163605	164675	+		Homoserine kinase	38.0993	35.4647	36.9031	36.9911	36.9398	39.9175	375.571	0.0423107	0.113269	0.373541	0.708746	0.771677
SI1_00152	chr	164758	166011	+		N-carbamoyl-L-amino-acid hydrolase	31.3192	34.4671	35.1921	28.631	30.7032	36.4337	385.686	-0.077901	0.130145	-0.598571	0.549459	0.63128
SI1_00153	chr	166223	168574	-		hypothetical protein	6.37569	8.22448	7.27017	3.5411	3.29201	4.14469	120.808	-0.997839	0.191976	-5.19774	2.0173e-07	8.70912e-07
SI1_00154	chr	169178	170305	+		6-hydroxynicotinate 3-monooxygenase	13.2036	11.6112	13.979	7.18402	6.3	5.7267	102.268	-1.01327	0.196893	-5.14632	2.65645e-07	1.12873e-06
SI1_00155	chr	170402	171433	+		2,5-dihydroxypyridine 5,6-dioxygenase	6.62281	7.90769	7.44127	4.68957	3.28886	4.66611	55.8592	-0.801917	0.257505	-3.11418	0.00184455	0.00429197
SI1_00156	chr	171485	172147	+		Maleamate amidohydrolase	7.23155	7.59803	8.18517	5.2625	5.59925	4.96016	40.2475	-0.53973	0.28166	-1.91625	0.0553336	0.0900568
SI1_00157	chr	172147	172902	+		Maleate isomerase	9.71533	9.19543	12.8667	7.74151	5.75224	8.23389	63.2122	-0.551261	0.253725	-2.17267	0.0298051	0.0523537
SI1_00158	chr	172926	173726	+		N-formylmaleamate deformylase	15.9193	15.7225	18.2797	8.99273	7.68016	10.5573	96.5997	-0.878038	0.203885	-4.30654	1.65825e-05	5.58231e-05
SI1_00159	chr	173829	174116	+		Putative metabolite transport protein NicT	10.9803	9.4453	9.95476	6.64356	7.36568	9.37964	24.2105	-0.380728	0.362278	-1.05093	0.293292	0.37594
SI1_00160	chr	174143	175159	+		Putative metabolite transport protein NicT	4.21284	3.26917	4.22857	2.54537	3.33737	3.3491	33.2866	-0.342915	0.315616	-1.08649	0.277261	0.358766
SI1_00161	chr	175212	175655	+		HTH-type transcriptional repressor NicR	27.5705	20.1954	32.9776	23.5746	23.4109	28.0397	108.066	-0.106291	0.215161	-0.494007	0.621301	0.695487
SI1_00162	chr	175722	177140	+		putative allantoin permease	14.953	11.8571	15.8025	9.99384	9.49285	10.5117	161.033	-0.507095	0.169016	-3.00028	0.00269727	0.00601154
SI1_00163	chr	177503	178132	-		hypothetical protein	0.647689	0.959523	1.13769	0.3573	0.336717	0.372855	3.75239	-1.3649	0.942117	-1.44876	0.147404	0.210065
SI1_00164	chr	178074	179297	-		hypothetical protein	2.08356	3.12786	2.09134	0.919523	1.21317	1.53529	21.0057	-0.9985	0.416507	-2.39732	0.0165155	0.0308232
SI1_00165	chr	179383	181725	-		hypothetical protein	3.96201	3.65503	4.10791	2.11361	1.40335	1.8046	62.4399	-1.14314	0.247726	-4.61454	3.93972e-06	1.46547e-05
SI1_00166	chr	182387	183259	+		hypothetical protein	6.07626	7.27061	5.86437	3.73876	2.9159	2.95978	39.3572	-1.0007	0.299297	-3.34351	0.000827247	0.00206492
SI1_00167	chr	183342	184415	-		Methanesulfonate monooxygenase	26.5001	24.1087	23.8342	16.2432	13.1348	18.372	205.209	-0.643951	0.160895	-4.00231	6.27257e-05	0.000190481
SI1_00168	chr	184746	185870	+		hypothetical protein	15.7777	16.8364	15.8366	15.1067	10.1823	10.9619	148.997	-0.420076	0.184568	-2.27599	0.0228463	0.0414162
SI1_00169	chr	185870	186760	+		Putative aliphatic sulfonates transport permease protein SsuC	11.3346	11.7598	10.3426	10.2318	8.33289	11.7318	88.8023	-0.146482	0.209539	-0.699067	0.48451	0.571314
SI1_00170	chr	186757	187458	+		Aliphatic sulfonates import ATP-binding protein SsuB	5.37665	3.58796	3.50058	3.84785	4.38163	4.8519	28.0418	0.0677267	0.348193	0.194509	0.845777	0.881303
SI1_00171	chr	187543	187929	+		Thiosulfate sulfurtransferase GlpE	10.8074	8.33074	10.5831	8.14313	6.30365	11.229	33.5149	-0.216517	0.330434	-0.65525	0.512307	0.597105
SI1_00172	chr	188299	188862	+		hypothetical protein	12.8418	16.7916	15.7945	12.1729	11.2836	12.2864	71.5717	-0.347769	0.223234	-1.55786	0.119266	0.174912
SI1_00173	chr	188814	189116	-		hypothetical protein	12.4568	10.6403	16.5584	10.0292	8.7513	8.14006	31.5167	-0.55742	0.332127	-1.67833	0.0932826	0.141503
SI1_00174	chr	189192	189320	-		hypothetical protein	22.1419	14.8391	14.2872	13.0872	7.39993	11.836	16.8666	-0.67156	0.454698	-1.47694	0.139692	0.200851
SI1_00175	chr	189416	189865	+		HTH-type transcriptional regulator CymR	17.4552	15.8961	22.0711	11.7552	15.0849	17.7479	70.3246	-0.314748	0.243491	-1.29265	0.196134	0.267908
SI1_00176	chr	190137	191147	+		1-deoxyxylulose-5-phosphate synthase YajO	28.2523	28.7999	31.9025	31.0597	28.2212	27.4165	277.581	-0.0373222	0.129186	-0.288902	0.772656	0.824559
SI1_00177	chr	191368	192813	-		Putative multidrug resistance protein MdtD	58.554	52.0471	62.1007	54.4068	56.3337	52.5517	759.364	-0.0807822	0.10278	-0.785971	0.431885	0.520683
SI1_00178	chr	192810	193379	-		Isochorismatase family protein YecD	79.8191	66.9898	76.8837	65.5552	66.4306	60.5792	370.876	-0.216041	0.122088	-1.76955	0.0768015	0.119022
SI1_00179	chr	193485	194108	+		hypothetical protein	34.3306	29.7083	32.4897	36.0736	34.3354	42.9142	204.713	0.229472	0.152163	1.50807	0.131538	0.190122
SI1_00180	chr	194425	194928	-		hypothetical protein	97.3557	80.7598	107.877	127.512	123.322	128.402	523.987	0.407182	0.124184	3.27886	0.00104228	0.00256202
SI1_00181	chr	194919	195989	-		putative oxidoreductase YdgJ	20.0022	19.6608	17.2087	24.9059	22.7779	26.2095	218.983	0.375556	0.143998	2.60806	0.00910567	0.0181607
SI1_00182	chr	196006	196392	-		hypothetical protein	4.21751	5.20671	3.43952	3.48991	1.9185	1.82092	12.1658	-0.833877	0.530215	-1.57272	0.115785	0.170583
SI1_00183	chr	196471	197097	-		HTH-type transcriptional regulator NorG	8.78564	8.03428	6.20557	3.5901	3.55244	4.49567	33.9987	-0.988969	0.325233	-3.0408	0.00235947	0.0053436
SI1_00184	chr	197140	197445	+		hypothetical protein	13.0014	13.8284	11.3769	13.9768	11.7851	8.8279	34.8322	-0.142686	0.313182	-0.4556	0.648678	0.717908
SI1_00185	chr	197326	197832	-		hypothetical protein	39.0338	35.173	36.958	40.4024	33.8908	36.1383	175.643	-0.0107613	0.152664	-0.0704902	0.943804	0.958667
SI1_00186	chr	198003	198329	+		hypothetical protein	0.935881	1.84862	1.2525	1.03257	0.97308	0.359173	3.27368	-0.764468	0.981592	-0.778804	0.436095	0.524974
SI1_00187	chr	198322	198663	-		IS5 family transposase ISAli12B	1.19311	0.883771	1.19757	0.329093	0.620267	2.40394	3.5439	0.0200746	0.989095	0.020296	0.983807	0.98656
SI1_00188	chr	198705	199076	-		IS5 family transposase ISAli12B	15.0823	14.625	12.9366	15.7327	11.69	14.5233	49.2084	-0.0271672	0.262578	-0.103463	0.917595	0.940637
SI1_00189	chr	199324	199728	+		hypothetical protein	3.77818	3.73148	4.04511	2.779	2.35702	2.89999	12.4036	-0.527056	0.494347	-1.06617	0.286349	0.367918
SI1_00190	chr	200172	201086	+		4-hydroxy-tetrahydrodipicolinate synthase	20.4022	21.0308	22.7164	30.6283	19.8221	32.09	209.85	0.361726	0.188917	1.91473	0.0555267	0.0902589
SI1_00191	chr	201212	201880	-		hypothetical protein	9.45393	9.03586	10.8667	12.2812	8.40282	9.83134	62.6101	0.0543488	0.243806	0.222918	0.823599	0.866876
SI1_00192	chr	202011	202253	+		hypothetical protein	3.35839	2.48765	2.52819	1.85267	3.05539	1.44999	5.59588	-0.3891	0.74044	-0.525499	0.599237	0.675004
SI1_00193	chr	202267	203490	+		Putative metal chaperone YciC	5.41725	5.10334	7.44516	4.78152	3.63951	3.16653	56.5189	-0.631122	0.271307	-2.32623	0.0200065	0.0367014
SI1_00194	chr	203857	204750	-		HTH-type transcriptional regulator PgrR	14.3774	10.7061	12.1404	7.42777	7.71171	8.01389	84.3854	-0.685881	0.213225	-3.2167	0.00129674	0.00310697
SI1_00195	chr	205672	206532	+		putative oxidoreductase/MSMEI_2347	20.26	20.7116	21.1681	29.8041	29.6885	35.0575	210.9	0.603797	0.144305	4.18416	2.86228e-05	9.29996e-05
SI1_00196	chr	206620	207363	-		putative oxidoreductase	8.63803	8.39582	8.25741	8.47148	9.26649	7.89311	59.226	0.0200079	0.233743	0.085598	0.931786	0.950864
SI1_00197	chr	207394	207789	-		hypothetical protein	4.63686	5.85163	5.68844	4.83168	2.67843	2.66931	16.3181	-0.669741	0.455531	-1.47024	0.141496	0.20281
SI1_00198	chr	207905	208801	+		HTH-type transcriptional regulator PgrR	7.847	7.30072	6.39236	6.65009	7.33119	7.07054	59.7371	-0.0339502	0.235948	-0.143889	0.885588	0.912759
SI1_00199	chr	209046	209645	-		hypothetical protein	47.9452	47.6883	54.097	56.0872	54.4471	49.916	290.888	0.0999728	0.127186	0.786033	0.431848	0.520683
SI1_00200	chr	209720	211000	+		hypothetical protein	113.717	108.379	121.336	71.8701	88.7607	63.6299	1136.6	-0.614773	0.126618	-4.85533	1.20186e-06	4.74999e-06
SI1_00201	chr	211211	212770	-		Dipeptide and tripeptide permease B	53.6866	48.6958	52.5743	54.399	65.8831	51.2712	796.125	0.146726	0.117829	1.24525	0.21304	0.286991
SI1_00202	chr	212772	215120	-		hypothetical protein	29.5306	26.1203	30.1204	26.161	20.3191	22.7999	569.353	-0.30875	0.125077	-2.46848	0.013569	0.0260011
SI1_00203	chr	215833	216252	+		hypothetical protein	148.887	140.33	135.304	119.785	103.035	129.754	510.332	-0.269844	0.121371	-2.22329	0.0261959	0.0466236
SI1_00204	chr	216688	217152	-		hypothetical protein	403.437	392.383	366.189	1214.08	921.517	1235.11	3295.44	1.53561	0.123629	12.4212	2.00643e-35	5.62673e-34
SI1_00205	chr	217170	217376	+		hypothetical protein	48.7879	54.9987	46.0021	214.769	100.429	163.975	203.611	1.67604	0.243955	6.87027	6.40788e-12	4.20884e-11
SI1_00206	chr	217373	217567	+		hypothetical protein	36.6193	27.9	27.8296	72.1472	55.4805	57.219	84.5096	1.00008	0.223968	4.46529	7.99589e-06	2.8306e-05
SI1_00207	chr	217873	218937	+		hypothetical protein	66.7621	62.2473	65.7615	147.636	145.604	131.235	1030.83	1.1235	0.0945839	11.8783	1.53371e-32	3.89464e-31
SI1_00208	chr	219258	219872	+		Protein YceI	134.024	120.245	120.872	228.027	181.26	235.281	980.494	0.779854	0.123191	6.33047	2.4442e-10	1.42028e-09
SI1_00209	chr	219997	220911	-		HTH-type transcriptional regulator DmlR	52.1761	52.5221	53.1542	77.6162	64.5668	66.6189	524.475	0.402725	0.113638	3.54391	0.000394236	0.00105336
SI1_00210	chr	220921	221316	-		hypothetical protein	21.6387	20.6079	20.9438	18.7583	16.8741	15.1261	70.5442	-0.31588	0.218842	-1.44341	0.148905	0.211923
SI1_00211	chr	221391	222680	-		C4-dicarboxylate transport protein	30.1288	27.5695	31.9082	19.369	17.5954	20.0301	295.617	-0.654105	0.129509	-5.05065	4.40316e-07	1.82054e-06
SI1_00212	chr	222706	223674	-		F420-dependent glucose-6-phosphate dehydrogenase	10.9485	10.7092	10.6724	8.13052	7.88104	6.54517	83.1478	-0.518363	0.205212	-2.52599	0.0115373	0.0224684
SI1_00213	chr	223679	224689	-		F420-dependent glucose-6-phosphate dehydrogenase	9.7874	7.07541	9.41884	6.2342	4.93085	7.20264	70.561	-0.520194	0.243108	-2.13977	0.0323735	0.0561316
SI1_00214	chr	224686	226467	-		Acetophenone carboxylase delta subunit	4.06441	4.12724	5.05639	2.84216	2.79747	3.42726	62.1493	-0.549279	0.239282	-2.29553	0.0217029	0.0395212
SI1_00215	chr	226464	228542	-		Acetophenone carboxylase gamma subunit	3.33658	2.85918	3.84154	1.84064	2.65292	2.09025	53.9943	-0.605327	0.26331	-2.29891	0.02151	0.0392363
SI1_00216	chr	228579	229850	-		Tryptophan synthase beta chain	2.24552	2.21776	3.62235	1.59268	2.08463	1.20035	25.7521	-0.722351	0.386041	-1.87117	0.0613209	0.0980951
SI1_00217	chr	230071	232509	+		FO synthase	5.89731	5.61787	6.33914	2.7226	2.08739	2.0225	94.1226	-1.38615	0.209317	-6.62224	3.53794e-11	2.18162e-10
SI1_00218	chr	232545	233555	+		F420-dependent glucose-6-phosphate dehydrogenase	5.85226	5.18199	5.26645	5.00963	4.09156	5.34389	48.6016	-0.177877	0.261629	-0.679883	0.496578	0.582906
SI1_00219	chr	233552	234322	+		Bifunctional F420 biosynthesis protein FbiB	4.89547	5.61899	4.24973	2.91958	1.65083	3.04668	26.9951	-0.963321	0.369952	-2.60391	0.00921672	0.0183708
SI1_00220	chr	234319	235284	+		Phosphoenolpyruvate transferase	11.933	12.6198	13.9914	6.52462	7.02713	7.41658	89.86	-0.879255	0.201405	-4.3656	1.26775e-05	4.34483e-05
SI1_00221	chr	235286	235963	+		Phosphoenolpyruvate guanylyltransferase	4.96514	6.53834	6.04082	3.15405	3.5981	4.33073	30.345	-0.665838	0.332627	-2.00176	0.0453108	0.0755961
SI1_00222	chr	235948	237219	+		hypothetical protein	6.97717	8.15821	7.4862	5.39743	5.92034	6.55575	80.5336	-0.341949	0.209249	-1.63418	0.102222	0.153262
SI1_00223	chr	237296	238096	+		HTH-type transcriptional regulator XynR	9.55159	8.80461	10.6099	6.74455	5.03183	5.27863	57.6191	-0.765074	0.249802	-3.06272	0.00219338	0.00499905
SI1_00224	chr	238463	240877	+		hypothetical protein	7.05418	7.00869	7.71649	7.27029	6.50009	10.1157	172.407	0.130605	0.1866	0.699918	0.483979	0.570897
SI1_00225	chr	240962	242299	+		Putative niacin/nicotinamide transporter NaiP	5.41314	5.57212	6.12208	5.13119	4.59777	5.79347	68.2479	-0.142999	0.22389	-0.6387	0.523018	0.607961
SI1_00226	chr	242349	243314	+		hypothetical protein	19.7475	17.626	18.2313	15.8455	13.7249	16.2922	153.247	-0.280129	0.161271	-1.737	0.0823866	0.126462
SI1_00227	chr	243520	244344	+		Pca regulon regulatory protein	64.0505	69.4869	71.6122	53.0689	50.6544	55.2368	469.591	-0.369174	0.109021	-3.38627	0.000708486	0.00180052
SI1_00228	chr	244354	245193	-		4,5:9,10-diseco-3-hydroxy-5,9,17-trioxoandrosta-1(10),2-diene-4-oate hydrolase	27.9316	26.147	27.0607	77.1769	69.1953	97.4551	426.754	1.58607	0.149269	10.6256	2.26621e-26	3.99372e-25
SI1_00229	chr	245190	246116	-		hypothetical protein	39.726	42.604	38.2175	134.161	117.851	170.029	786.395	1.80646	0.144868	12.4697	1.09293e-35	3.11921e-34
SI1_00230	chr	246606	247478	+		hypothetical protein	7.94587	9.23252	7.97554	39.4504	26.972	45.2039	186.716	2.14756	0.214061	10.0325	1.09741e-23	1.67732e-22
SI1_00231	chr	247498	248283	+		3-alpha-hydroxycholanate dehydrogenase (NADP(+))	5.71054	6.66539	5.9924	32.5048	23.3453	35.5636	134.916	2.31269	0.221085	10.4607	1.30951e-25	2.21108e-24
SI1_00232	chr	248297	249985	+		Acetolactate synthase isozyme 3 large subunit	4.4694	3.22113	4.7892	13.5939	13.1876	14.0466	140.715	1.71023	0.185333	9.22789	2.76026e-20	3.38473e-19
SI1_00233	chr	249985	250818	+		L-aspartate dehydrogenase	3.05788	2.29526	3.19207	9.71652	8.39369	10.562	48.517	1.74528	0.286852	6.08425	1.1704e-09	6.39754e-09
SI1_00234	chr	250837	252339	+		Putative aldehyde dehydrogenase AldA	9.02692	7.77577	9.19687	16.9985	14.9607	15.5505	172.697	0.869249	0.156202	5.5649	2.62305e-08	1.26637e-07
SI1_00235	chr	252807	252965	+		hypothetical protein	0.641579	0	1.28795	0.707859	1.33416	2.9547	1.71961	1.37203	1.44367	0.950377	0.341921	0.427567
SI1_00236	chr	252978	255140	+		1-deoxy-D-xylulose-5-phosphate synthase	11.2245	10.3871	12.1658	7.70104	8.38522	9.55668	200.894	-0.398752	0.150875	-2.64293	0.00821928	0.0165474
SI1_00237	chr	255196	255936	+		3-oxoacyl-[acyl-carrier-protein] reductase FabG	11.2887	11.2851	14.509	7.89822	8.1589	9.35158	72.3649	-0.546628	0.226304	-2.41546	0.0157154	0.0295007
SI1_00238	chr	255961	257211	+		Dihydrolipoyllysine-residue succinyltransferase component of 2-oxoglutarate dehydrogenase complex	10.1114	10.1475	11.6224	7.46732	7.96977	9.38845	110.884	-0.362682	0.186042	-1.94946	0.0512403	0.0842682
SI1_00239	chr	257266	258240	+		hypothetical protein	10.8812	11.9867	15.4375	10.5046	9.35554	11.6847	106.43	-0.28161	0.203772	-1.38198	0.166976	0.233061
SI1_00240	chr	258267	259031	+		2-dehydro-3-deoxy-D-gluconate 5-dehydrogenase	14.6682	11.9846	17.6676	11.7699	10.9532	13.6641	96.4816	-0.285747	0.212427	-1.34516	0.178575	0.246957
SI1_00241	chr	259097	260431	+		D-galactonate transporter	13.0666	11.5466	16.1066	8.85222	8.8984	9.14962	141.061	-0.597932	0.17961	-3.32906	0.000871383	0.00216364
SI1_00242	chr	260475	261149	+		HTH-type transcriptional regulator McbR	12.8458	12.8363	12.8938	7.83679	10.0566	10.44	70.6046	-0.446221	0.222992	-2.00106	0.0453856	0.0756818
SI1_00243	chr	261180	261704	+		2-epi-5-epi-valiolone epimerase	7.38365	7.10047	12.4821	6.21703	8.0812	9.17224	41.3589	-0.199837	0.32042	-0.623672	0.532843	0.617692
SI1_00244	chr	261584	261904	-		hypothetical protein	0.953374	0.941588	1.27591	0	0.660846	2.5612	3.2078	0.00952022	1.10472	0.00861779	0.993124	0.994162
SI1_00245	chr	262092	263759	+		Porin B	10.8249	10.7515	15.2237	10.6612	8.13934	10.1395	171.35	-0.347206	0.189062	-1.83646	0.0662889	0.105001
SI1_00246	chr	263846	264784	-		2-dehydropantoate 2-reductase	15.5352	15.9869	18.5374	14.5032	12.764	14.259	134.42	-0.270858	0.170097	-1.59238	0.1113	0.164502
SI1_00247	chr	265625	265714	-		hypothetical protein	1.13346	2.23889	4.55075	0	1.17851	0	1.27718	-2.5647	1.77827	-1.44225	0.149233	0.212296
SI1_00248	chr	265764	268187	-		hypothetical protein	2.52502	1.74567	2.53445	0.928627	1.40021	0.581433	36.7954	-1.21631	0.353399	-3.44175	0.000577963	0.00148402
SI1_00249	chr	268603	269805	+		hypothetical protein	6.86857	8.62613	7.57513	3.55518	4.58472	3.5147	65.3122	-0.983066	0.241797	-4.06567	4.78946e-05	0.000148519
SI1_00250	chr	269926	271992	-		Non-hemolytic phospholipase C	4.98457	4.04559	4.11153	3.37594	2.36044	3.46609	72.2222	-0.518348	0.23692	-2.18786	0.0286798	0.0506701
SI1_00251	chr	272255	273214	-		Putative aliphatic sulfonates-binding protein	18.3832	17.3164	17.5986	20.1651	17.5671	19.8196	166.371	0.109019	0.152756	0.71368	0.475425	0.563072
SI1_00252	chr	273228	275546	-		Vitamin B12 transporter BtuB	15.3522	15.2059	14.5265	19.6076	11.7546	13.8772	327.527	0.00374912	0.177989	0.0210638	0.983195	0.986253
SI1_00253	chr	275988	276842	+		Putative aliphatic sulfonates transport permease protein SsuC	49.872	55.383	42.1543	93.5939	46.8922	60.5792	466.008	0.446345	0.215993	2.06648	0.0387833	0.0658472
SI1_00254	chr	276844	277587	+		Aliphatic sulfonates import ATP-binding protein SsuB	50.5942	47.9374	46.792	72.0076	46.475	56.0411	372.085	0.262928	0.161499	1.62805	0.103515	0.154554
SI1_00255	chr	277797	279740	+		Cocaine esterase	56.9876	52.4998	55.7256	58.5907	44.4123	53.0456	976.402	-0.083171	0.118418	-0.702352	0.48246	0.569522
SI1_00256	chr	279858	280223	+		IS5 family transposase ISAzs9	43.4801	38.2629	45.321	39.0541	38.8328	40.1125	140.195	-0.107292	0.163282	-0.657093	0.511121	0.596137
SI1_00257	chr	280389	280628	+		hypothetical protein	30.1783	35.2625	35.4105	27.6685	33.1455	26.9155	70.7434	-0.199702	0.222163	-0.898901	0.368706	0.456634
SI1_00258	chr	280727	282079	-		Chloride/fluoride channel protein	44.7099	43.8593	44.8012	31.1113	28.6918	30.3823	472.881	-0.565632	0.104833	-5.39554	6.83166e-08	3.12956e-07
SI1_00260	chr	282497	284032	+		p-aminobenzoyl-glutamate hydrolase subunit B	62.2294	64.3461	62.595	86.757	71.6772	77.6115	1021.11	0.318416	0.102349	3.11108	0.00186404	0.00432484
SI1_00261	chr	283981	284211	-		hypothetical protein	13.2482	10.4675	11.9679	19.4891	18.8255	15.7616	32.4094	0.600862	0.315874	1.90222	0.0571422	0.0923727
SI1_00262	chr	284193	285092	-		Ribosomal RNA large subunit methyltransferase J	55.5393	57.6513	56.2018	69.7808	72.7139	75.4286	544.936	0.362399	0.100585	3.60291	0.000314679	0.000857852
SI1_00263	chr	285111	286529	-		putative amino acid permease YhdG	27.0304	27.2642	22.2246	63.8495	60.1712	75.7338	612.955	1.38246	0.134193	10.302	6.90168e-25	1.09645e-23
SI1_00264	chr	286722	287660	+		Peptidoglycan deacetylase	38.3492	42.2742	44.0536	59.6909	54.1059	66.1669	447.178	0.528214	0.123145	4.28935	1.79197e-05	5.99491e-05
SI1_00265	chr	287706	289127	+		Ethanolamine ammonia-lyase heavy chain	40.1731	38.472	35.2107	44.4025	41.5461	54.0994	564.545	0.296878	0.129724	2.28855	0.0221058	0.0401414
SI1_00266	chr	289120	289920	+		Ethanolamine ammonia-lyase light chain	39.7346	47.2933	36.1759	34.4253	39.4602	35.3375	291.126	-0.174883	0.14538	-1.20294	0.229	0.304924
SI1_00267	chr	290148	291140	-		Inner membrane protein YtfF	52.4951	51.8461	49.5977	53.3846	53.2999	46.3647	476.573	-0.00864134	0.11133	-0.0776194	0.938131	0.954709
SI1_00268	chr	291336	294602	+		hypothetical protein	18.4226	17.4855	18.4913	14.9859	13.1811	13.6611	491.47	-0.37997	0.107847	-3.52324	0.000426304	0.00112507
SI1_00269	chr	294797	295216	+		hypothetical protein	120.227	114.183	111.656	92.7195	80.812	85.85	397.587	-0.41731	0.115955	-3.59891	0.000319559	0.000869736
SI1_00270	chr	295888	296850	-		Hydroxypyruvate reductase	188.768	178.797	194.364	311.82	282.181	312.711	2210.83	0.689701	0.0855561	8.06139	7.54343e-16	6.62876e-15
SI1_00271	chr	297338	298426	-		Lysine 6-dehydrogenase	582.278	516.794	587.272	1220.17	1218.15	1118.09	8923.66	1.07609	0.084373	12.7539	2.96543e-37	8.93785e-36
SI1_00272	chr	298447	299025	+		hypothetical protein	30.3038	32.3652	23.3432	27.4085	28.7605	34.6871	160.163	0.0760065	0.182647	0.416139	0.677308	0.744906
SI1_00273	chr	299249	300754	-		hypothetical protein	47.009	45.0899	44.669	51.4918	54.4414	48.7423	686.136	0.17713	0.097708	1.81285	0.0698549	0.109733
SI1_00274	chr	300860	301300	-		hypothetical protein	109.876	92.5254	107.5	136.029	134.687	120.645	483.38	0.336781	0.116949	2.87974	0.00398008	0.00855146
SI1_00275	chr	301582	302103	+		hypothetical protein	51.0055	44.0057	51.7844	62.7432	61.1605	60.0747	269.882	0.32557	0.129851	2.50725	0.0121674	0.0236243
SI1_00276	chr	302542	303867	-		Fructose dehydrogenase cytochome subunit	70.4691	68.0024	73.2804	26.9915	25.3566	34.6325	619.284	-1.28561	0.129797	-9.90479	3.96803e-23	5.81678e-22
SI1_00277	chr	303860	305497	-		Fructose dehydrogenase large subunit	112.038	110.837	118.645	32.8442	26.6136	37.3572	1122.52	-1.82032	0.124702	-14.5973	2.91985e-48	1.62354e-46
SI1_00278	chr	305516	306121	-		Fructose dehydrogenase small subunit	134.5	132.837	137.705	36.9594	31.1546	43.8013	489.813	-1.85892	0.132608	-14.0182	1.20719e-44	5.64229e-43
SI1_00279	chr	306468	306854	-		hypothetical protein	94.6304	107.258	100.275	95.9726	92.0881	98.9367	356.47	-0.0757468	0.118062	-0.641586	0.521142	0.606526
SI1_00280	chr	306933	308525	-		sugar efflux transporter	50.5252	51.1023	51.8708	37.6579	27.8314	45.9328	659.861	-0.46359	0.160186	-2.89407	0.00380289	0.00821455
SI1_00281	chr	308599	309528	+		hypothetical protein	12.9433	15.8166	13.2119	16.3379	14.1421	14.7759	126.844	0.106867	0.177159	0.603226	0.546358	0.628614
SI1_00282	chr	309556	309825	-		hypothetical protein	9.06764	13.8065	7.58458	9.17071	11.7851	7.39497	24.8354	-0.102242	0.387334	-0.263963	0.791808	0.839166
SI1_00283	chr	309780	311321	-		hypothetical protein	7.67398	5.88034	8.43305	12.3352	9.21713	15.0811	141.297	0.735167	0.217139	3.3857	0.000709968	0.00180287
SI1_00284	chr	311452	312546	-		UDP-glucose 4-epimerase	6.33493	5.88858	6.91963	20.6598	12.3017	29.9255	140.458	1.71462	0.278908	6.14763	7.86514e-10	4.38084e-09
SI1_00285	chr	312968	314086	+		hypothetical protein	5.92557	4.50178	5.30717	11.4662	8.53076	12.3852	84.1779	1.03889	0.230517	4.50679	6.58155e-06	2.36892e-05
SI1_00286	chr	314032	314901	-		hypothetical protein	9.73208	9.26436	10.71	23.1568	14.8736	24.1649	125.003	1.06402	0.217728	4.88691	1.02432e-06	4.08336e-06
SI1_00287	chr	314921	316960	-		D-inositol-3-phosphate glycosyltransferase	8.05087	7.06237	8.68323	17.1583	11.5424	18.6537	226.918	0.991617	0.191842	5.16892	2.35452e-07	1.00574e-06
SI1_00288	chr	316984	317364	-		hypothetical protein	11.5131	8.46193	8.3311	12.1116	10.5787	12.0224	37.5425	0.292252	0.298471	0.979163	0.327499	0.413218
SI1_00289	chr	317361	318494	-		D-inositol-3-phosphate glycosyltransferase	6.74676	6.21913	7.404	13.5973	11.9721	17.3999	112.281	1.0747	0.206228	5.21122	1.87603e-07	8.15391e-07
SI1_00290	chr	318472	320706	-		hypothetical protein	15.3359	16.0028	15.0266	22.0064	18.5081	25.9597	394.324	0.517783	0.143154	3.61697	0.000298076	0.000816774
SI1_00291	chr	320780	322243	-		hypothetical protein	9.33707	8.327	10.9106	20.219	14.4174	24.4686	200.665	1.04753	0.20435	5.12615	2.95731e-07	1.24671e-06
SI1_00292	chr	322628	323944	+		hypothetical protein	37.7216	35.8783	37.9402	30.1671	42.4424	30.6778	442.207	-0.110545	0.145841	-0.757981	0.448462	0.537855
SI1_00293	chr	324011	324601	+		hypothetical protein	32.968	33.2423	38.9817	42.0871	34.4579	41.7333	206.44	0.167817	0.152869	1.09778	0.272301	0.353246
SI1_00294	chr	324958	326154	+		D-inositol-3-phosphate glycosyltransferase	8.35178	9.9319	9.3239	11.6593	11.6079	13.0499	119.623	0.393648	0.176926	2.22494	0.0260855	0.0464526
SI1_00295	chr	326193	327671	+		hypothetical protein	7.58702	9.19624	10.0384	11.2626	9.46631	11.8323	137.286	0.277935	0.180859	1.53675	0.124356	0.18106
SI1_00296	chr	327664	328266	+		hypothetical protein	5.41352	7.0174	5.60353	5.78613	4.57331	4.86938	31.3663	-0.246383	0.322515	-0.763943	0.444901	0.53418
SI1_00297	chr	328580	330805	+		hypothetical protein	19.9348	21.6345	19.9632	10.3145	9.9109	9.55002	317.807	-1.048	0.123862	-8.46102	2.65057e-17	2.63018e-16
SI1_00298	chr	330986	331375	+		putative acyl-CoA thioester hydrolase	76.3775	87.5749	96.6159	71.2814	84.8526	70.4697	296.939	-0.200759	0.142045	-1.41335	0.157554	0.222465
SI1_00299	chr	331552	333591	-		hypothetical protein	82.6089	89.3908	85.6779	114.205	114.385	116.24	1921.46	0.419415	0.0786099	5.33539	9.53383e-08	4.30023e-07
SI1_00300	chr	333595	333792	-		hypothetical protein	11.3346	10.6856	13.4454	15.3477	11.2494	7.11815	21.4071	-0.069883	0.405521	-0.172329	0.863179	0.894866
SI1_00301	chr	333816	334043	+		hypothetical protein	89.0359	92.3541	74.0994	119.954	86.5273	83.4509	194.47	0.181013	0.182083	0.994129	0.32016	0.405067
SI1_00302	chr	334427	334978	-		D-alanyl-D-alanine dipeptidase	331.536	344.776	336.854	312.57	288.991	327.029	1675.76	-0.126824	0.0866677	-1.46333	0.143376	0.20505
SI1_00303	chr	335111	335728	-		hypothetical protein	105.808	97.4894	111.836	128.212	137.13	137.595	693.616	0.354256	0.100013	3.54211	0.00039694	0.00105883
SI1_00304	chr	335844	337361	-		Cysteine desulfurase	32.122	33.2514	33.3886	11.9371	9.15323	12.3794	313.853	-1.56454	0.141686	-11.0423	2.38915e-28	4.78571e-27
SI1_00305	chr	337472	337936	+		DNA-binding transcriptional activator DecR	40.1463	41.8166	34.7912	36.7904	27.1437	33.8456	156.014	-0.258845	0.175719	-1.47306	0.140734	0.201808
SI1_00306	chr	337977	338645	+		hypothetical protein	66.9399	77.859	63.6697	53.3307	45.3435	57.9347	381.959	-0.415191	0.140267	-2.96001	0.00307627	0.00679984
SI1_00307	chr	338894	340303	-		hypothetical protein	201.852	240.871	277.257	94.3501	38.7403	131.027	2169.08	-1.44561	0.501463	-2.88278	0.00394184	0.00848061
SI1_00308	chr	340314	342656	-		Vitamin B12 transporter BtuB	180.25	222.269	271.865	79.5005	26.4825	106.421	3247.42	-1.66508	0.573169	-2.90505	0.003672	0.00796382
SI1_00309	chr	342723	343253	-		hypothetical protein	447.427	542.835	599.118	343.796	240.695	339.962	2086.57	-0.781789	0.152254	-5.13477	2.8249e-07	1.19558e-06
SI1_00310	chr	343585	343800	+		hypothetical protein	275.335	280.327	211.42	532.527	256.326	411.073	664.576	0.64401	0.217994	2.95425	0.00313429	0.00690914
SI1_00311	chr	344593	344898	+		hypothetical protein	87.3427	74.7393	92.0188	102.987	72.7902	116.682	261.456	0.201401	0.181056	1.11237	0.265979	0.346439
SI1_00312	chr	344963	347464	-		hypothetical protein	40.201	38.5362	40.3101	54.5205	37.2205	61.2127	1064.08	0.360932	0.160441	2.24962	0.0244729	0.0438716
SI1_00313	chr	348190	348396	+		Cold shock protein CspA	205.993	231.189	214.677	316.988	285.404	221.282	477.478	0.337134	0.143955	2.34195	0.0191835	0.0353929
SI1_00314	chr	349171	350739	-		Monocarboxylate transport permease protein	193.359	203.747	229.517	229.905	251.746	249.196	3328.9	0.221706	0.091715	2.41734	0.0156344	0.0294
SI1_00315	chr	351018	352487	-		Toluene efflux pump outer membrane protein TtgI	17.4876	18.6422	18.2494	46.398	38.0249	51.5339	437.433	1.32055	0.139345	9.47684	2.62101e-21	3.43608e-20
SI1_00316	chr	352732	354420	-		hypothetical protein	74.2886	75.5177	93.056	50.3775	69.2661	46.8685	1080.41	-0.5442	0.152982	-3.55728	0.000374719	0.00100622
SI1_00317	chr	354921	357041	+		Glycogen operon protein GlgX	40.4485	37.7634	38.8133	79.4905	45.9568	82.2312	1076.91	0.827091	0.184565	4.4813	7.41885e-06	2.64666e-05
SI1_00318	chr	357098	359335	-		1,4-alpha-glucan branching enzyme GlgB	10.5293	10.219	9.79082	12.3211	9.52601	15.4815	237.505	0.287037	0.179187	1.60189	0.109181	0.162078
SI1_00319	chr	359713	360498	-		Iron(3+)-hydroxamate import ATP-binding protein FhuC	24.2698	22.8161	24.8815	14.1761	14.8438	18.5289	146.855	-0.600464	0.16994	-3.5334	0.000410252	0.00108809
SI1_00320	chr	360495	361577	-		putative ABC transporter permease protein	37.583	36.4672	39.9924	28.2673	23.9946	28.0881	329.111	-0.506777	0.125692	-4.03191	5.53263e-05	0.000169608
SI1_00321	chr	361590	362726	-		hypothetical protein	81.1961	80.4581	93.2964	53.5526	44.3107	58.0533	730.231	-0.710425	0.1254	-5.66526	1.46805e-08	7.29503e-08
SI1_00322	chr	363241	364587	+		Guanine/hypoxanthine permease PbuO	34.9124	36.2011	32.3823	30.8321	27.1661	27.2915	397.622	-0.280377	0.119087	-2.35438	0.0185535	0.0343683
SI1_00323	chr	365196	365807	-		HTH-type transcriptional regulator BetI	244.193	218.456	194.076	351.074	284.228	282.301	1506.51	0.481355	0.126037	3.81915	0.000133911	0.000386628
SI1_00324	chr	366097	368310	+		hypothetical protein	23.0838	20.9327	21.7826	16.4198	15.7613	14.4822	389.26	-0.49595	0.116235	-4.26678	1.98312e-05	6.59337e-05
SI1_00325	chr	368344	369627	+		hypothetical protein	15.254	15.6931	15.1514	12.2718	9.66487	9.42157	155.499	-0.556752	0.166708	-3.33968	0.000838737	0.00209036
SI1_00326	chr	370075	371214	-		Protein mlc	19.1494	25.1875	19.8496	15.9939	14.8864	17.7204	201.076	-0.403981	0.164673	-2.45323	0.0141578	0.0269852
SI1_00327	chr	371409	372296	+		N-acetyl-D-glucosamine kinase	59.0469	66.032	55.9235	58.9365	51.2412	58.0634	484.953	-0.107346	0.120337	-0.892044	0.372369	0.460111
SI1_00328	chr	372672	375131	+		hypothetical protein	21.273	19.2899	18.5221	20.0851	17.6776	21.9621	456.996	0.0136596	0.125394	0.108933	0.913256	0.936784
SI1_00329	chr	375202	376512	+		L-fucose-proton symporter	30.3465	32.2	28.8197	38.8043	37.7015	44.5251	435.365	0.403757	0.120161	3.36012	0.000779079	0.00195375
SI1_00330	chr	376509	377699	+		hypothetical protein	19.7855	21.6557	20.4612	14.931	16.8316	17.5533	207.09	-0.329221	0.143109	-2.30049	0.0214207	0.0390955
SI1_00331	chr	377742	378533	+		Glucosamine-6-phosphate deaminase	22.7979	28.7493	29.3472	19.3267	18.749	21.5027	173.913	-0.442893	0.164435	-2.69342	0.00707237	0.0144999
SI1_00332	chr	378582	379532	+		hypothetical protein	30.142	34.3249	35.4226	28.4037	27.325	29.6402	275.408	-0.227814	0.130655	-1.74363	0.0812242	0.124856
SI1_00333	chr	379586	380689	+		N-acetylglucosamine-6-phosphate deacetylase	75.8614	85.9659	82.9151	63.3092	65.1382	70.8527	766.4	-0.297493	0.102137	-2.91269	0.00358333	0.00779772
SI1_00334	chr	380692	382779	+		hypothetical protein	29.3135	30.7364	32.7575	21.2917	22.5542	20.7562	513.756	-0.522641	0.105764	-4.94156	7.74999e-07	3.12422e-06
SI1_00335	chr	382754	383512	-		HTH-type transcriptional repressor NagR	18.5475	19.6456	15.379	24.4673	22.2193	25.0683	148.749	0.419108	0.169307	2.47543	0.0133075	0.0255304
SI1_00336	chr	383518	384450	-		N-acetylmuramic acid 6-phosphate etherase	27.3341	24.5126	19.3151	32.6913	38.8794	48.2134	278.573	0.748943	0.181338	4.1301	3.62603e-05	0.000115098
SI1_00337	chr	384485	385669	-		N-acetylmuramyl-L-alanine amidase	43.3009	38.4295	41.216	78.3573	62.5654	78.2005	633.713	0.832714	0.12387	6.72251	1.78624e-11	1.12512e-10
SI1_00338	chr	385960	387423	+		hypothetical protein	34.2127	39.0199	35.3895	51.6621	41.0787	49.8197	574.964	0.390749	0.124662	3.13447	0.00172164	0.00403803
SI1_00339	chr	387570	388817	+		Isocitrate dehydrogenase [NADP]	705.494	631.14	723.553	314.021	328.481	335.879	5927.7	-1.07471	0.0829314	-12.959	2.09018e-38	6.48157e-37
SI1_00340	chr	389070	389348	+		hypothetical protein	230.713	223.528	249.19	166.202	132.677	153.232	503.984	-0.638833	0.12011	-5.31871	1.04504e-07	4.68741e-07
SI1_00341	chr	389455	389937	-		Bacterioferritin	1310.3	1213.59	1274.07	2093.47	1936.19	1736.45	7220.96	0.601726	0.092065	6.53588	6.32346e-11	3.81894e-10
SI1_00342	chr	390390	393062	+		Pyruvate, phosphate dikinase	306.071	305.378	311.466	660.266	570.247	705.004	11944.7	1.06797	0.0955955	11.1717	5.6089e-29	1.16701e-27
SI1_00343	chr	393122	394024	+		Putative pyruvate, phosphate dikinase regulatory protein	104.383	103.428	110.556	200.67	175.249	205.504	1270.15	0.868193	0.0980452	8.85502	8.36671e-19	9.36897e-18
SI1_00344	chr	394356	394841	+		HTH-type transcriptional repressor NsrR	93.1952	104.274	131.255	131.076	147.968	148.866	574.636	0.380655	0.137563	2.76713	0.00565514	0.0118504
SI1_00345	chr	394911	395276	+		IS5 family transposase ISAzs9	57.416	52.8524	59.0292	73.803	69.5513	81.8295	225.695	0.410069	0.140191	2.92508	0.00344365	0.00751336
SI1_00346	chr	395315	395680	+		IS5 family transposase ISAzs9	56.3011	72.9473	68.2612	65.5002	68.1023	60.0083	223.776	-0.0289146	0.150249	-0.192444	0.847394	0.882417
SI1_00347	chr	396151	397380	+		hypothetical protein	22.4756	23.0988	23.8914	18.2093	19.316	17.2832	238.945	-0.341621	0.131704	-2.59385	0.00949077	0.0188704
SI1_00348	chr	397377	397988	+		DNA-3-methyladenine glycosylase 1	50.3388	46.424	48.3517	47.8152	65.1646	41.0689	286.154	0.0869855	0.170462	0.510292	0.609847	0.684139
SI1_00349	chr	397928	400165	-		p-hydroxybenzoic acid efflux pump subunit AaeB	291.493	278.12	291.529	326.032	370.14	297.979	6490.07	0.206447	0.095632	2.15877	0.0308682	0.054029
SI1_00350	chr	400336	400872	+		Transcriptional regulator SlyA	95.3622	98.6861	94.7649	105.633	79.4012	96.8903	479.209	-0.0363824	0.129044	-0.281937	0.777992	0.827788
SI1_00351	chr	401132	402133	+		hypothetical protein	45.8133	54.598	52.7287	60.8801	68.6993	69.7429	552.064	0.379383	0.116255	3.26336	0.00110101	0.00268544
SI1_00352	chr	402136	404874	+		Ribosome-associated ATPase	40.2979	40.3882	45.2334	37.1056	39.886	41.2938	1045.49	-0.0906793	0.0952889	-0.951625	0.341287	0.42694
SI1_00353	chr	404881	406008	+		Inner membrane transport permease YhhJ	27.7636	30.9038	27.2319	29.3347	29.5254	35.922	318.669	0.139769	0.13598	1.02786	0.304016	0.386918
SI1_00354	chr	406008	407486	+		Outer membrane protein OprM	47.8672	50.5452	48.7382	49.6162	47.8336	56.6997	696.7	0.0655418	0.106177	0.617289	0.537044	0.622115
SI1_00355	chr	407517	408857	+		High-affinity gluconate transporter	87.4815	78.7367	79.9435	102.898	77.4335	101.509	1107.07	0.19429	0.126564	1.53511	0.124757	0.181398
SI1_00356	chr	408998	410254	-		D-amino acid dehydrogenase	612.796	596.644	604.739	544.93	408.99	653.307	6724.55	-0.175087	0.14614	-1.19808	0.230887	0.307056
SI1_00357	chr	410297	411469	-		Alanine racemase, biosynthetic	552.407	585.947	585.72	553.057	340.622	602.467	5906.39	-0.204689	0.171744	-1.19182	0.23333	0.308931
SI1_00358	chr	411581	412030	+		Leucine-responsive regulatory protein	63.2468	71.4205	67.5786	83.5368	57.2755	71.2527	291.511	0.0667265	0.157009	0.424984	0.670848	0.739148
SI1_00359	chr	412095	412952	-		Glycerol uptake facilitator protein	386.881	382.568	445.607	619.81	430.568	646.246	3905.46	0.481862	0.146341	3.29273	0.000992205	0.00244451
SI1_00360	chr	413389	414951	+		D-erythritol 1-phosphate dehydrogenase	697.891	693.195	754.346	1317.26	795.459	1455.38	13963	0.73415	0.17743	4.13768	3.50837e-05	0.000112025
SI1_00361	chr	415021	416520	+		Glycerol kinase	664.432	668.509	680.633	1427.58	846.404	1686.65	14013	0.97605	0.189732	5.14435	2.68447e-07	1.13913e-06
SI1_00362	chr	416558	417544	+		Fructose-1,6-bisphosphatase class 2	596.769	570.61	598.064	1254.01	827.463	1483.17	8225.84	1.0137	0.169692	5.97377	2.31829e-09	1.23171e-08
SI1_00363	chr	417578	418666	+		Fructose-bisphosphate aldolase	610.755	635.585	611.154	1028.35	730.967	1238.88	8268.37	0.690389	0.158255	4.36252	1.28571e-05	4.39093e-05
SI1_00364	chr	418821	419612	+		Glycerol-3-phosphate regulon repressor	139.106	147.054	138.979	249.542	197.802	270.49	1415.36	0.754736	0.124413	6.06636	1.30842e-09	7.1038e-09
SI1_00365	chr	420062	420676	-		hypothetical protein	55.2352	59.6308	54.4425	125.36	68.4684	109.429	454.478	0.839742	0.192497	4.36236	1.28664e-05	4.39093e-05
SI1_00366	chr	420968	422248	+		NADH dehydrogenase	147.402	142.041	150.75	200.323	174.375	209.044	2050.52	0.406526	0.0959729	4.23584	2.27702e-05	7.45522e-05
SI1_00367	chr	422305	422994	+		Putative L-lactate dehydrogenase operon regulatory protein	89.7401	90.9669	93.9334	100.316	108.833	93.2787	622.395	0.139044	0.103098	1.34866	0.177445	0.245605
SI1_00368	chr	423151	424773	-		Beta-barrel assembly-enhancing protease	101.634	102.302	102.392	138.901	134.559	132.936	1808.29	0.407078	0.0757867	5.37136	7.8144e-08	3.55953e-07
SI1_00369	chr	424804	426243	-		putative FAD-linked oxidoreductase	304.616	309.316	311.3	428.001	414.025	428.935	4943.82	0.457302	0.067944	6.73057	1.68998e-11	1.06866e-10
SI1_00370	chr	426296	426724	-		hypothetical protein	419.933	438.696	406.226	660.081	561.975	668.285	2116.31	0.578616	0.0991553	5.83545	5.36447e-09	2.75484e-08
SI1_00371	chr	426891	427022	+		hypothetical protein	102.784	109.146	71.364	53.7169	59.4611	51.6066	92.5279	-0.78276	0.225971	-3.46398	0.000532236	0.00137868
SI1_00373	chr	428010	428861	+		hypothetical protein	93.1509	92.2358	80.1589	86.79	84.9024	79.1267	687.901	-0.0833832	0.108043	-0.771763	0.440255	0.529389
SI1_00374	chr	428895	429254	-		hypothetical protein	807.587	843.78	902.186	1248.05	1143.15	1112.83	3408.74	0.456121	0.0857777	5.31747	1.05217e-07	4.71285e-07
SI1_00376	chr	429446	430165	-		hypothetical protein	74.0996	79.0607	78.7848	66.5919	48.1715	79.6046	479.936	-0.256645	0.16568	-1.54904	0.121372	0.177275
SI1_00377	chr	430186	430449	+		hypothetical protein	4.63686	3.43465	6.20557	2.13162	3.21411	1.33465	8.64012	-1.08351	0.635323	-1.70545	0.0881112	0.134418
SI1_00378	chr	430446	431612	-		hypothetical protein	384.792	379.258	419.657	271.392	334.739	266.802	3751.29	-0.439824	0.106361	-4.13522	3.54621e-05	0.000113009
SI1_00379	chr	431662	432513	-		Creatinine amidohydrolase	39.9902	38.1951	42.4229	42.5364	44.5675	45.491	337.204	0.136149	0.116976	1.1639	0.244464	0.321644
SI1_00380	chr	432644	434749	+		Catalase C	337.13	276.895	330.561	465.162	445.466	479.334	7685.04	0.557027	0.0957296	5.81875	5.92882e-09	3.03982e-08
SI1_00381	chr	434813	435118	+		hypothetical protein	148.683	122.809	149.907	158.158	158.405	190.759	444.214	0.266883	0.13196	2.02246	0.0431288	0.0722547
SI1_00382	chr	435563	437293	+		putative ABC transporter ATP-binding protein YheS	42.9024	38.8798	38.3304	38.5569	36.7033	36.775	628.267	-0.101365	0.101918	-0.994574	0.319943	0.404952
SI1_00383	chr	437526	437747	+		hypothetical protein	57.8981	55.8209	69.6449	68.9493	63.5439	70.3639	134.006	0.144969	0.171483	0.845387	0.397895	0.486249
SI1_00384	chr	437921	439006	-		hypothetical protein	17.1897	19.3892	18.4796	13.1619	14.064	17.1956	168.907	-0.312201	0.163378	-1.91091	0.0560161	0.0910085
SI1_00385	chr	439385	439675	-		hypothetical protein	15.4243	10.7328	11.6114	11.9898	11.6636	10.8974	32.9021	-0.128473	0.31662	-0.405764	0.684916	0.751567
SI1_00387	chr	440101	441720	+		hypothetical protein	29.8477	30.1006	27.6837	35.4323	24.3558	54.3747	511.253	0.380284	0.223456	1.70183	0.0887873	0.135385
SI1_00389	chr	442300	444390	+		Colicin I receptor	34.8818	32.4269	32.5147	79.6621	61.4278	102.34	1122.25	1.28532	0.162905	7.88997	3.02258e-15	2.56522e-14
SI1_00390	chr	444392	445231	+		hypothetical protein	26.96	30.7047	23.4039	39.7943	40.5323	50.7549	278.661	0.690709	0.158127	4.36807	1.25351e-05	4.3052e-05
SI1_00391	chr	445228	446238	+		Hemin transport system permease protein HmuU	13.7225	12.955	11.6469	17.5894	13.6385	19.5168	140.814	0.401771	0.186409	2.15532	0.0311367	0.0544555
SI1_00392	chr	446235	446993	+		putative siderophore transport system ATP-binding protein YusV	43.0086	39.1584	42.7645	59.9078	41.0847	70.0983	351.295	0.452249	0.1806	2.50415	0.0122746	0.0238181
SI1_00394	chr	447561	448676	+		hypothetical protein	59.415	62.3819	47.9847	102.162	67.0989	113.556	789.989	0.734524	0.182755	4.01916	5.84048e-05	0.000178198
SI1_00395	chr	448777	449472	+		hypothetical protein	380.929	399.091	566.245	38.8102	31.393	43.0311	1586.84	-3.57201	0.166241	-21.487	2.06009e-102	4.74556e-100
SI1_00396	chr	449513	449650	+		hypothetical protein	65.7897	67.8967	63.0674	18.7583	12.2975	15.3195	52.471	-2.08965	0.287561	-7.2668	3.68092e-13	2.70409e-12
SI1_00397	chr	449809	450930	+		hypothetical protein	140.015	139.811	149.572	125.69	109.374	115.251	1367.6	-0.294265	0.0916726	-3.20996	0.00132755	0.00317843
SI1_00399	chr	451508	452956	-		Aspartyl/glutamyl-tRNA(Asn/Gln) amidotransferase subunit B	357.707	339.935	371.55	387.749	428.801	430.405	5245.89	0.221358	0.0807155	2.74244	0.00609839	0.0126968
SI1_00400	chr	452956	454437	-		Glutamyl-tRNA(Gln) amidotransferase subunit A	295.708	293.752	294.118	363.014	388.693	383.573	4677.09	0.36082	0.0707012	5.10345	3.3352e-07	1.396e-06
SI1_00401	chr	454437	454724	-		Glutamyl-tRNA(Gln) amidotransferase subunit C	242.63	225.288	257.402	291.535	348.396	318.5	757.894	0.40195	0.107749	3.73044	0.000191148	0.000540747
SI1_00402	chr	454801	455262	+		Putative pre-16S rRNA nuclease	39.3029	32.4929	34.5739	41.4144	41.7835	39.1498	165.185	0.20173	0.155788	1.2949	0.195354	0.266956
SI1_00403	chr	455226	455549	-		hypothetical protein	57.9322	48.1982	61.6247	44.1167	45.5035	44.9498	153.091	-0.317868	0.164311	-1.93456	0.0530448	0.0870139
SI1_00404	chr	455754	457070	+		UDP-glucose 6-dehydrogenase	113.784	121.022	124.239	107.678	115.811	118.876	1444.02	-0.0693312	0.0871109	-0.795896	0.426093	0.515435
SI1_00405	chr	457188	458246	+		Putative transport protein YdiK	185.431	184.565	181.482	250.181	238.272	262.958	2157.04	0.445335	0.0807451	5.51532	3.48149e-08	1.66338e-07
SI1_00406	chr	458622	459608	+		hypothetical protein	78.1361	84.8259	81.54	92.594	98.9732	86.8674	806.84	0.187058	0.0980692	1.90741	0.0564671	0.0916028
SI1_00407	chr	459713	459928	+		hypothetical protein	119.013	121.739	145.055	100.565	93.2986	100.593	229.655	-0.390508	0.142698	-2.73661	0.0062076	0.0128743
SI1_00408	chr	460141	461253	+		hypothetical protein	105.402	99.03	96.4121	94.3475	87.7687	82.8372	984.553	-0.18403	0.0966804	-1.90349	0.0569763	0.0921507
SI1_00409	chr	461263	463071	+		Lipid A export ATP-binding/permease protein MsbA	49.6803	53.2432	52.8657	43.0538	45.2055	43.6296	813.545	-0.240867	0.0910691	-2.64488	0.00817194	0.0164922
SI1_00410	chr	463095	463490	-		hypothetical protein	175.686	179.62	170.136	258.921	248.826	223.629	778.05	0.476437	0.100589	4.73646	2.1748e-06	8.30027e-06
SI1_00411	chr	463580	464095	-		hypothetical protein	280.926	269.252	247.249	336.558	382.535	324.579	1485.15	0.387251	0.101871	3.80137	0.000143898	0.000413241
SI1_00412	chr	464338	465129	+		Hydroxyethylthiazole kinase	28.4652	25.6963	27.4079	25.5795	23.9719	23.134	190.985	-0.166729	0.143957	-1.15818	0.246791	0.324328
SI1_00413	chr	465149	465604	-		hypothetical protein	53.2426	57.666	57.4831	74.7863	60.0109	63.876	261.675	0.237441	0.139041	1.70771	0.0876905	0.133841
SI1_00419	chr	472183	472638	-		hypothetical protein	39.149	36.0137	32.5588	13.5751	16.5146	15.4539	109.292	-1.24225	0.194571	-6.38454	1.71911e-10	1.02089e-09
SI1_00420	chr	472650	472901	-		hypothetical protein	20.2403	18.7907	17.8779	12.9521	3.78806	4.19462	30.6804	-1.44525	0.425808	-3.39414	0.000688452	0.00175237
SI1_00421	chr	472983	473096	-		hypothetical protein	26.845	23.8618	19.7598	12.8346	6.51281	9.27233	17.6708	-1.30602	0.454084	-2.87617	0.00402536	0.00864301
SI1_00422	chr	473136	473504	-		hypothetical protein	28.1982	30.5799	28.5809	16.4707	10.3479	16.8694	75.6196	-1.00559	0.23728	-4.23801	2.25514e-05	7.39862e-05
SI1_00423	chr	473605	474078	+		Transcriptional activatory protein BadR	21.7365	16.3665	21.1696	10.4476	7.38432	9.168	63.9213	-1.13695	0.252462	-4.50345	6.68592e-06	2.4038e-05
SI1_00424	chr	474223	474642	+		hypothetical protein	130.185	125.697	114.825	90.3077	69.7003	84.4518	404.037	-0.60279	0.133192	-4.52573	6.01867e-06	2.19077e-05
SI1_00425	chr	475114	475278	+		hypothetical protein	80.9905	75.1045	73.8463	54.5695	46.2832	45.5562	97.0932	-0.652165	0.193892	-3.36354	0.000769486	0.0019327
SI1_00426	chr	475448	475606	-		hypothetical protein	55.1758	55.7609	41.8583	30.438	34.6882	29.547	61.541	-0.690634	0.246071	-2.80664	0.00500609	0.0105936
SI1_00427	chr	476420	477055	-		hypothetical protein	10.4257	15.6828	12.3965	3.36233	3.3354	5.3554	50.2917	-1.68313	0.307034	-5.4819	4.20776e-08	1.98974e-07
SI1_00428	chr	477170	478741	+		hypothetical protein	7.07328	7.94719	8.85833	5.65612	4.18325	7.84491	102.141	-0.437409	0.235909	-1.85414	0.0637186	0.101578
SI1_00429	chr	478741	479640	+		Nucleoid occlusion protein	7.02742	7.27638	7.85004	6.87803	4.47833	8.48246	59.0899	-0.164462	0.270067	-0.608967	0.542547	0.625568
SI1_00430	chr	479633	480571	+		hypothetical protein	5.54053	5.47204	6.97878	3.35611	3.95346	5.12825	44.6539	-0.535171	0.285447	-1.87485	0.0608132	0.097428
SI1_00431	chr	481532	481903	+		hypothetical protein	53.4735	55.5208	54.4989	30.2553	41.6279	30.3095	154.501	-0.675938	0.174379	-3.87627	0.000106071	0.000312971
SI1_00432	chr	482888	486187	-		hypothetical protein	71.7786	68.2962	72.3259	70.4629	68.0428	60.1128	2120.26	-0.0972214	0.0904505	-1.07486	0.282439	0.363764
SI1_00433	chr	486704	487702	-		Ribose operon repressor	13.4789	15.0268	16.8091	27.1516	23.8887	23.7485	187.536	0.722521	0.154794	4.66762	3.04707e-06	1.14665e-05
SI1_00434	chr	487979	488935	+		Tagatose kinase	35.0696	39.3735	43.546	168.883	135.325	136.349	835.51	1.90049	0.129449	14.6814	8.48589e-49	5.16358e-47
SI1_00435	chr	488932	490212	+		D-tagatose 6-phosphate 4-epimerase	46.6654	44.4369	54.5131	227.12	205.839	189.423	1537.59	2.09572	0.111967	18.7173	3.57712e-78	4.80675e-76
SI1_00436	chr	490454	491164	+		Sorbitol dehydrogenase	59.9727	56.9641	68.8373	253.276	295.522	201.366	1039.8	2.0136	0.145495	13.8397	1.46836e-43	6.31397e-42
SI1_00437	chr	491239	492687	+		putative metabolite transport protein CsbC	27.386	21.7631	26.4283	109.132	119.388	80.6502	871.173	2.0322	0.155067	13.1053	3.06993e-39	1.01926e-37
SI1_00438	chr	492744	493124	+		hypothetical protein	9.37109	9.25524	12.0935	40.4706	49.553	27.1274	88.018	1.93333	0.267512	7.22708	4.93501e-13	3.59264e-12
SI1_00439	chr	493124	495325	+		Glycerol dehydrogenase large subunit	21.8661	20.5892	27.3882	86.4823	110.594	56.1645	1111.41	1.85829	0.202329	9.18449	4.13494e-20	4.99446e-19
SI1_00440	chr	495441	495647	+		hypothetical protein	9.36333	8.76086	9.39829	26.0985	42.0164	15.8869	36.0627	1.61316	0.390576	4.13021	3.6243e-05	0.000115098
SI1_00441	chr	495817	497289	-		putative efflux pump outer membrane protein TtgC	6.44061	6.42939	7.50735	10.0095	11.449	6.21932	110.61	0.444102	0.231707	1.91666	0.0552813	0.0900415
SI1_00442	chr	497292	498467	-		Toluene efflux pump periplasmic linker protein TtgD	5.20464	5.82567	6.26889	4.30675	5.23113	5.79258	59.9784	-0.175714	0.241153	-0.728642	0.466221	0.555025
SI1_00443	chr	498460	501648	-		Cobalt-zinc-cadmium resistance protein CzcA	5.69393	5.05487	6.29313	5.82336	4.32378	5.74541	164.172	-0.102518	0.175377	-0.58456	0.558844	0.640214
SI1_00444	chr	502059	502841	+		hypothetical protein	92.2398	94.831	97.5534	217.194	180.298	232.349	1119.39	1.14512	0.114974	9.9599	2.28299e-23	3.42449e-22
SI1_00445	chr	502859	503605	+		putative oxidoreductase	89.4474	97.3781	98.2797	203.855	177.628	233.798	1051.48	1.10889	0.12016	9.22844	2.74598e-20	3.38007e-19
SI1_00446	chr	503975	505174	+		Purine ribonucleoside efflux pump NepI	24.4826	24.5998	22.6115	75.4083	55.7729	80.6486	531.971	1.56156	0.15144	10.3114	6.26015e-25	1.00443e-23
SI1_00447	chr	505327	505845	+		Isoquinoline 1-oxidoreductase subunit alpha	16.1173	16.8887	14.9938	39.0346	31.2679	43.2232	131.077	1.23905	0.191146	6.4822	9.03962e-11	5.42882e-10
SI1_00448	chr	505838	508075	+		Isoquinoline 1-oxidoreductase subunit beta	10.8939	11.2545	10.7059	20.6693	17.1089	22.0415	324.27	0.862628	0.137799	6.26003	3.84897e-10	2.20087e-09
SI1_00449	chr	508098	509459	+		Alcohol dehydrogenase (quinone), cytochome c subunit	16.9269	17.2355	15.1107	23.7164	21.3377	19.23	241.817	0.382919	0.143417	2.66998	0.00758565	0.015454
SI1_00450	chr	510248	510880	+		Vitamin B12 import ATP-binding protein BtuD	36.421	34.8566	29.925	52.452	42.5603	62.1573	255.754	0.632489	0.168616	3.75106	0.000176089	0.000499023
SI1_00451	chr	510877	511680	+		putative iron export permease protein FetB	30.8317	29.3227	28.6544	55.2949	48.5475	67.4896	327.006	0.946117	0.149347	6.33503	2.373e-10	1.38139e-09
SI1_00452	chr	511783	513381	-		hypothetical protein	27.1136	22.7459	27.2148	26.4657	30.115	27.9117	403.782	0.132702	0.122876	1.07996	0.280158	0.361115
SI1_00453	chr	513601	514914	-		hypothetical protein	5.51201	5.21384	4.12996	3.51182	3.30951	3.12841	50.9782	-0.579435	0.26189	-2.21251	0.0269314	0.047748
SI1_00454	chr	515646	516662	-		Adaptive-response sensory-kinase SasA	2.60795	3.56637	3.42313	1.54936	1.14722	0.808403	20.8318	-1.45076	0.425152	-3.41233	0.000644092	0.00164726
SI1_00455	chr	516779	517489	-		Transcriptional activator protein CzcR	6.74334	6.23487	6.76852	5.06553	3.87863	3.13859	35.3782	-0.707463	0.311984	-2.26763	0.023352	0.042167
SI1_00456	chr	518012	519301	+		Porin B	12.4153	9.99689	10.6361	4.88588	3.69997	4.82544	93.7133	-1.30491	0.214237	-6.09096	1.12234e-09	6.14525e-09
SI1_00457	chr	519402	520076	-		Porin B	19.3443	25.374	22.6021	8.17027	6.91391	8.17796	95.6095	-1.53629	0.21562	-7.12502	1.04067e-12	7.42513e-12
SI1_00458	chr	520069	520401	-		hypothetical protein	54.2221	49.316	51.6572	70.6393	54.7847	54.6687	174.549	0.21393	0.163806	1.306	0.191552	0.262651
SI1_00459	chr	520456	520875	-		hypothetical protein	92.0528	89.2356	89.2272	59.7585	50.255	57.8858	287.898	-0.690111	0.129367	-5.33453	9.57927e-08	4.31469e-07
SI1_00460	chr	520903	521154	-		hypothetical protein	9.71533	11.1944	10.9706	8.03926	9.25971	6.99104	22.1264	-0.389909	0.375023	-1.03969	0.298482	0.381531
SI1_00461	chr	521573	522055	+		hypothetical protein	5.91368	5.84057	4.66381	6.05857	4.83115	5.1065	24.4846	-0.0398784	0.358413	-0.111264	0.911407	0.935303
SI1_00462	chr	522033	523316	+		hypothetical protein	4.76687	6.04185	6.61879	2.89263	3.30423	3.47592	54.3851	-0.850184	0.260538	-3.26319	0.00110165	0.00268544
SI1_00463	chr	523313	524464	+		hypothetical protein	15.3194	14.8676	14.5766	9.57454	7.2736	9.17574	127.51	-0.785716	0.178975	-4.39009	1.13304e-05	3.91228e-05
SI1_00464	chr	524464	527538	+		Cobalt-zinc-cadmium resistance protein CzcA	20.0041	22.2469	17.0487	15.2994	12.8314	18.6773	510.337	-0.343762	0.158734	-2.16565	0.0303382	0.0531743
SI1_00465	chr	527538	528209	+		Transcriptional regulatory protein QseB	13.055	9.14545	14.0179	11.5564	8.20747	11.3604	70.7263	-0.220518	0.250291	-0.881048	0.378292	0.466358
SI1_00466	chr	528206	529561	+		Sensor protein QseC	8.12477	8.24722	6.6449	10.4582	10.0903	10.3071	114.227	0.42109	0.181767	2.31665	0.020523	0.0375634
SI1_00467	chr	529611	530180	+		hypothetical protein	5.54797	6.1864	6.64649	6.91094	5.95457	5.76945	32.9802	0.0194516	0.308535	0.0630449	0.949731	0.961045
SI1_00468	chr	530164	530877	+		hypothetical protein	5.85777	4.79761	4.7324	6.7782	5.94206	6.7443	38.9076	0.33696	0.287987	1.17005	0.241979	0.319175
SI1_00469	chr	531457	531636	-		hypothetical protein	0.566728	0.559722	0.568844	0.625276	0.589254	0.652497	1.00244	0.137221	1.65096	0.083116	0.933759	0.951762
SI1_00470	chr	531915	532874	+		hypothetical protein	6.69447	6.50676	6.61281	9.37914	5.63474	9.54277	66.6055	0.305543	0.255974	1.19365	0.232617	0.308593
SI1_00471	chr	532926	533954	+		2-hydroxypropyl-CoM lyase	16.2583	14.7845	13.7319	34.6727	20.5122	38.3508	222.571	1.06084	0.217382	4.88007	1.06046e-06	4.21698e-06
SI1_00472	chr	534628	535464	-		IS5 family transposase IS1031D	11.9439	11.1944	10.7652	11.4298	7.73	10.1032	82.6735	-0.215599	0.218367	-0.987326	0.323483	0.40847
SI1_00473	chr	535550	536380	-		IS5 family transposase ISGdi3	11.2936	12.9726	13.3072	7.3137	5.616	5.2294	72.4022	-1.04925	0.231932	-4.52395	6.06963e-06	2.20434e-05
SI1_00474	chr	536596	537495	+		HTH-type transcriptional regulator MetR	13.9415	11.978	12.8559	15.6319	12.2565	12.3974	111.241	0.054324	0.189015	0.287407	0.773801	0.825507
SI1_00475	chr	537582	538283	-		Quercetin 2,3-dioxygenase	7.99231	9.61573	12.8354	8.17668	6.95018	6.85958	57.5087	-0.46906	0.263692	-1.77882	0.0752698	0.116929
SI1_00476	chr	538464	539384	+		HTH-type transcriptional regulator DmlR	13.2913	14.0022	14.4527	13.9312	13.1287	11.8597	116.135	-0.100988	0.175843	-0.574309	0.565759	0.646553
SI1_00477	chr	539805	540371	-		Protein YceI	8.27602	9.95061	7.404	5.55801	8.04379	8.07853	41.9491	-0.243152	0.292788	-0.830472	0.406272	0.494799
SI1_00478	chr	540368	540988	-		Cytochome b561	6.57076	6.814	4.94647	3.98727	3.75756	3.2152	28.4523	-0.742374	0.344522	-2.15479	0.031178	0.0544855
SI1_00479	chr	540993	541610	-		Protein YceI	9.24371	8.47734	12.7576	8.01324	5.6637	8.17205	50.5317	-0.482763	0.282116	-1.71122	0.0870399	0.132972
SI1_00480	chr	541895	542563	+		Thiopurine S-methyltransferase	13.8759	14.3068	16.6827	12.113	12.0493	8.60243	81.1653	-0.450833	0.220197	-2.04741	0.0406181	0.0685829
SI1_00481	chr	542668	544872	-		Glutaryl-7-aminocephalosporanic-acid acylase	15.5908	14.667	15.0453	10.1575	11.9294	8.89526	262.948	-0.546889	0.143036	-3.82343	0.000131607	0.000380658
SI1_00482	chr	544903	546210	+		Adenine deaminase	19.5755	18.7173	21.997	11.7024	15.326	12.6608	204.378	-0.601769	0.15628	-3.85058	0.000117839	0.000345483
SI1_00483	chr	546481	546864	-		hypothetical protein	1.06261	0.524739	0.799936	0.879294	1.93349	1.22343	3.85373	0.76341	0.900911	0.847375	0.396786	0.485078
SI1_00484	chr	547060	547896	+		IS5 family transposase IS1031C	6.21572	8.0648	7.82925	5.64765	6.20934	5.33223	51.4172	-0.362416	0.257399	-1.40799	0.159133	0.224401
SI1_00485	chr	548381	548725	-		hypothetical protein	32.5252	32.1231	35.021	32.2969	41.1965	35.4051	112.464	0.128682	0.183185	0.702473	0.482384	0.569522
SI1_00486	chr	548798	549448	-		hypothetical protein	8.46174	8.20237	9.59432	9.16303	8.79808	8.47945	53.6213	0.0100568	0.244725	0.0410942	0.967221	0.973864
SI1_00487	chr	549942	554147	+		Cellulose synthase 1	13.4123	13.1028	12.9268	8.26863	8.90185	7.23238	419.814	-0.692203	0.118598	-5.83656	5.32897e-09	2.7435e-08
SI1_00488	chr	554164	557970	+		Cellulose synthase operon protein C	12.2456	11.7502	10.7583	8.15963	7.24378	6.35529	336.413	-0.676029	0.135143	-5.00233	5.66404e-07	2.31809e-06
SI1_00489	chr	558025	558180	-		hypothetical protein	119.013	114.312	97.141	76.476	97.2269	78.2996	142.079	-0.390639	0.177838	-2.1966	0.0280493	0.0496754
SI1_00490	chr	558544	559392	-		hypothetical protein	29.4378	32.1593	26.5326	9.54485	12.8678	10.7904	161.1	-1.4077	0.177357	-7.93712	2.06929e-15	1.77959e-14
SI1_00491	chr	560337	561596	+		hypothetical protein	26.8791	23.5083	26.1668	29.2986	24.8328	38.4973	333.273	0.273322	0.166342	1.64313	0.100356	0.150885
SI1_00492	chr	561609	563903	-		hypothetical protein	36.4039	35.5588	38.9491	33.8385	31.3807	33.5204	752.128	-0.168462	0.0953924	-1.76599	0.077398	0.119889
SI1_00493	chr	564393	567314	+		Sensor histidine kinase RcsC	28.4877	24.6186	32.4136	18.2575	17.8591	18.1279	638.233	-0.656681	0.120486	-5.45029	5.02884e-08	2.34026e-07
SI1_00494	chr	567311	568027	+		Aerobic respiration control protein ArcA	19.6339	21.9205	22.1349	12.8718	15.8285	13.9236	119.155	-0.578683	0.17936	-3.22638	0.00125367	0.00302175
SI1_00495	chr	568523	574333	+		hypothetical protein	17.8006	16.8177	17.6732	14.7781	14.2918	15.3204	878.293	-0.237289	0.0898797	-2.64007	0.00828878	0.0166654
SI1_00496	chr	574402	575070	+		hypothetical protein	34.4611	29.0654	31.6818	24.3942	22.5132	27.3873	177.284	-0.359992	0.157278	-2.28889	0.022086	0.0401281
SI1_00497	chr	575662	576081	-		hypothetical protein	140.387	130.495	116.775	87.36	68.4376	89.4853	415.739	-0.662751	0.140993	-4.70058	2.59427e-06	9.83139e-06
SI1_00498	chr	576775	579186	+		hypothetical protein	3.17198	3.63401	3.35363	1.58652	0.967432	1.16865	52.3609	-1.45215	0.277046	-5.24154	1.59239e-07	6.95862e-07
SI1_00499	chr	579449	580396	+		N-carbamoyl-D-amino acid hydrolase	3.98144	6.05775	4.86037	2.49319	2.46144	3.0973	34.0254	-0.892081	0.327272	-2.72581	0.00641436	0.0132435
SI1_00500	chr	580562	581869	+		Dihydroorotase	7.72102	5.39181	7.35844	3.44189	2.67597	3.41214	61.3365	-1.10567	0.259264	-4.26464	2.00223e-05	6.64321e-05
SI1_00501	chr	581952	582653	+		Hydantoin racemase	7.847	8.46758	8.16801	5.9321	4.986	7.02689	46.5698	-0.452833	0.269429	-1.68072	0.0928178	0.140931
SI1_00502	chr	582641	583522	-		hypothetical protein	5.66728	4.56916	4.75971	3.4454	3.24691	3.1959	34.3155	-0.601437	0.307314	-1.95707	0.0503387	0.0829547
SI1_00503	chr	583708	584463	-		L-fuculose phosphate aldolase	6.34195	5.19741	6.90739	3.72188	4.06866	4.03927	35.7708	-0.640614	0.303929	-2.10778	0.0350504	0.0600624
SI1_00504	chr	584691	585470	-		3-oxoacyl-[acyl-carrier-protein] reductase FabG	5.23133	4.77916	7.21994	2.02012	3.67151	2.40922	30.8626	-1.08241	0.359876	-3.00772	0.00263215	0.00589083
SI1_00505	chr	585527	586843	-		N-carbamoyl-L-amino acid hydrolase	2.94337	2.60098	3.1876	1.62372	1.1275	1.51605	26.7608	-1.03692	0.35715	-2.90331	0.00369239	0.00800265
SI1_00506	chr	586848	587783	-		Dihydroorotate dehydrogenase B (NAD(+)), catalytic subunit	3.70553	4.52083	6.2354	1.44294	2.03973	2.63508	30.0923	-1.24354	0.371268	-3.34944	0.000809756	0.00202596
SI1_00507	chr	587780	588664	-		Dihydroorotate dehydrogenase B (NAD(+)), electron transfer subunit	2.7664	2.39068	4.16509	1.5261	1.91757	2.12338	20.5816	-0.743497	0.414835	-1.79227	0.0730896	0.114092
SI1_00508	chr	588879	589838	+		HTH-type transcriptional activator CmpR	3.71915	3.77812	3.19975	1.52411	1.43631	2.32452	23.9969	-1.02488	0.380902	-2.69067	0.00713089	0.0146013
SI1_00509	chr	589858	591054	-		Putative metabolite transport protein YjhB	10.0562	8.92188	9.66607	6.95796	4.69631	6.27967	87.1708	-0.678904	0.215065	-3.15674	0.00159542	0.00376665
SI1_00510	chr	591734	593104	+		Succinate-semialdehyde dehydrogenase [NADP(+)] 1	25.5213	21.605	24.347	17.5679	18.7994	17.3904	268.382	-0.410786	0.13224	-3.10636	0.00189403	0.00438496
SI1_00511	chr	593295	594686	-		Succinate-semialdehyde dehydrogenase [NADP(+)] 1	570.954	533.062	575.366	541.969	534.519	556.957	7208.71	-0.0405603	0.0712425	-0.569327	0.569134	0.648579
SI1_00512	chr	594765	595925	-		Alcohol dehydrogenase YqhD	106.844	97.973	98.5114	69.8952	77.3796	66.666	938.87	-0.503987	0.0996327	-5.05845	4.22686e-07	1.74989e-06
SI1_00513	chr	596008	596601	-		HTH-type transcriptional repressor NemR	140.136	164.524	141.866	69.5382	65.5322	52.002	588.528	-1.25541	0.134554	-9.3302	1.05674e-20	1.32092e-19
SI1_00514	chr	596676	597581	-		HTH-type transcriptional activator CmpR	21.2804	22.1294	20.0037	20.3732	19.4337	23.2047	179.096	-0.0117065	0.152535	-0.076746	0.938826	0.955114
SI1_00515	chr	597704	598768	+		Methylxanthine N1-demethylase NdmA	95.785	90.7222	90.374	822.194	534.81	807.81	4065.84	2.96654	0.151832	19.5383	5.19103e-85	8.37054e-83
SI1_00516	chr	598783	599730	+		Oxidoreductase NdmD	89.421	83.9582	83.4904	440.107	320.099	483.674	2224.42	2.27519	0.1444	15.7561	6.23327e-56	4.67495e-54
SI1_00517	chr	599873	602077	-		Glycerol dehydrogenase large subunit	477.763	433.339	528.212	319.273	292.559	340.097	8241.36	-0.596454	0.0998317	-5.9746	2.30661e-09	1.22753e-08
SI1_00518	chr	602074	602460	-		hypothetical protein	87.5133	71.0716	100.54	45.9505	43.3033	47.6475	239.499	-0.920807	0.160222	-5.74707	9.08057e-09	4.61906e-08
SI1_00519	chr	603506	604102	-		NAD(P)H dehydrogenase (quinone)	108.504	110.707	136.008	170.238	168.781	189.257	824.349	0.572441	0.11624	4.92466	8.45068e-07	3.39395e-06
SI1_00520	chr	604619	604966	-		hypothetical protein	12.0185	7.8168	10.5923	14.8773	10.9723	9.78745	35.9359	0.22874	0.319878	0.715084	0.474557	0.562251
SI1_00521	chr	605066	605836	+		Gluconate 5-dehydrogenase	57.8195	51.747	61.2226	65.8364	64.1072	72.6633	449.992	0.245676	0.117225	2.09576	0.0361033	0.0617683
SI1_00522	chr	606249	607427	-		L-threonine 3-dehydrogenase	71.9009	62.9794	76.2511	83.3383	77.9974	111.871	892.628	0.371398	0.146031	2.54328	0.0109818	0.0215364
SI1_00523	chr	607448	608896	-		HTH-type transcriptional regulator PrpR	63.1497	60.144	65.7173	66.1783	57.681	70.7615	869	0.0412181	0.107658	0.382861	0.701822	0.765172
SI1_00524	chr	609273	610202	+		Acetyl-coenzyme A synthetase	3930.49	4054.59	4524.29	3911.04	3945.19	3700.42	34982.5	-0.114606	0.0806058	-1.42181	0.155082	0.219263
SI1_00525	chr	610485	611492	+		1,5-anhydro-D-fructose reductase	3359.48	3239.59	3657.46	3394.24	3159.45	3277.63	31650.7	-0.0613344	0.077469	-0.791728	0.428519	0.517695
SI1_00526	chr	611489	612889	+		Putative transporter YdfJ	2426.64	2476.68	2598.53	2298.15	2223.82	2489.83	31786.7	-0.0979166	0.0774234	-1.26469	0.205982	0.278763
SI1_00527	chr	612918	613679	+		2-keto-4-pentenoate hydratase	2223.89	2182.25	2437.92	1931.36	1868.4	2100.53	15180	-0.214336	0.0835694	-2.56477	0.0103245	0.0204148
SI1_00528	chr	613698	614627	+		2-ketogluconate reductase	2549.18	2491.45	2690.04	2441.72	2285.32	2719.14	22064.5	-0.0544333	0.0889552	-0.611918	0.540592	0.624763
SI1_00529	chr	614940	616430	+		hypothetical protein	734.26	663.557	778.206	846.425	878.759	872.639	11125.1	0.255331	0.0818171	3.12075	0.0018039	0.00420935
SI1_00530	chr	617593	619338	+		Oleate hydratase	296.276	287.997	362.301	291.366	247.244	291.875	4849.36	-0.188491	0.113855	-1.65553	0.0978164	0.147273
SI1_00531	chr	619535	620431	+		Fructose-bisphosphate aldolase class 1	1079.93	1096.23	1207.93	1148.71	1050.49	1213.51	9530.25	0.0118989	0.0884276	0.134561	0.892959	0.918594
SI1_00532	chr	620640	621596	+		Carboxylesterase NlhH	135.055	127.49	142.835	123.84	134.439	121.868	1175.01	-0.0928455	0.0911651	-1.01843	0.308473	0.391972
SI1_00533	chr	621839	622168	-		hypothetical protein	336.018	284.847	413.601	269.778	280.913	283.658	963.643	-0.30965	0.132687	-2.33369	0.0196121	0.0360599
SI1_00534	chr	622256	623089	-		Linocin-M18	477.886	470.408	553.579	272.062	304.081	276.302	3068.78	-0.817172	0.0949163	-8.60939	7.34472e-18	7.8174e-17
SI1_00535	chr	623102	624115	-		hypothetical protein	382.29	370.211	432.792	197.128	228.449	203.741	2875.83	-0.913502	0.0970272	-9.41491	4.73487e-21	6.10798e-20
SI1_00536	chr	624409	624726	+		hypothetical protein	2.56631	5.70282	6.11775	0.707859	1.33416	0.738676	8.52926	-2.36037	0.74481	-3.16909	0.00152915	0.00362078
SI1_00537	chr	624768	625136	-		IS5 family transposase IS711	2.48807	2.18428	3.6073	0.610025	0.287441	0.954874	5.84022	-2.17729	0.847668	-2.56856	0.0102122	0.0202175
SI1_00538	chr	625483	625944	+		hypothetical protein	57.188	59.3159	53.8555	225.343	195.372	225.239	589.584	1.92143	0.116763	16.4558	7.6246e-61	6.47088e-59
SI1_00539	chr	626150	626533	+		IS5 family transposase IS1032	5.57873	5.50976	6.13285	6.44816	6.90532	5.50544	21.6543	0.132945	0.37498	0.354538	0.722936	0.78395
SI1_00540	chr	627003	628598	+		Alkaline phosphatase D	17.3214	15.7816	17.3861	17.7005	16.6143	18.9126	258.765	0.0748064	0.131151	0.570384	0.568417	0.648579
SI1_00541	chr	628708	630150	+		Cardiolipin synthase A	66.3107	60.813	68.8289	58.4977	59.9055	47.1263	815.299	-0.243213	0.117549	-2.06904	0.0385422	0.0655238
SI1_00542	chr	630282	631478	-		hypothetical protein	281.745	272.959	296.483	445.403	375.085	415.439	3905.37	0.537656	0.0914632	5.87839	4.1428e-09	2.14799e-08
SI1_00543	chr	631593	632198	+		hypothetical protein	61.4423	70.6579	65.2199	66.8612	54.083	53.298	352.046	-0.180395	0.135554	-1.3308	0.183256	0.252565
SI1_00544	chr	633195	633953	-		D-alanyl-D-alanine dipeptidase	52.8199	47.7865	52.0728	53.8281	56.0374	54.3146	375.933	0.10445	0.11273	0.926549	0.354161	0.441162
SI1_00545	chr	634358	635404	+		Protein tas	134.943	119.514	132.611	126.309	101.71	149.532	1251.59	-0.0365865	0.138167	-0.2648	0.791164	0.838758
SI1_00546	chr	635475	635609	-		hypothetical protein	30.9811	26.1203	29.5799	42.5188	23.5702	46.9798	42.1654	0.378644	0.316967	1.19459	0.232249	0.308486
SI1_00547	chr	635671	635892	-		hypothetical protein	66.1693	58.5438	81.1755	90.2425	71.666	94.1712	160.287	0.313727	0.182641	1.71773	0.0858463	0.131335
SI1_00548	chr	635912	636103	-		hypothetical protein	106.793	90.2551	116.257	132.48	134.792	135.189	214.781	0.361337	0.145664	2.48062	0.0131155	0.025177
SI1_00549	chr	636258	637445	-		hypothetical protein	70.5834	66.997	75.5873	79.2963	71.9604	86.8019	837.958	0.1585	0.107421	1.4755	0.140079	0.201227
SI1_00550	chr	637487	638428	-		Glyoxylate/hydroxypyruvate reductase A	29.4554	25.6688	28.1523	23.2985	21.5059	27.9285	229.753	-0.197523	0.149915	-1.31757	0.187649	0.257957
SI1_00551	chr	638539	639120	+		Quinone reductase	50.3044	56.78	49.9644	55.8881	56.131	58.7247	298.277	0.119101	0.12554	0.948706	0.34277	0.428331
SI1_00552	chr	639183	640421	-		Inner membrane transport protein YdhP	26.8407	30.0054	30.825	28.4326	28.5068	32.2299	342.51	0.0231041	0.124178	0.186057	0.8524	0.885343
SI1_00553	chr	640445	640843	-		hypothetical protein	17.8967	12.6253	17.9635	12.4115	14.6206	13.5405	55.5301	-0.255892	0.25603	-0.999461	0.317571	0.402266
SI1_00554	chr	640936	641724	-		hypothetical protein	13.4463	10.9816	13.3667	9.98539	8.46913	9.52695	81.1231	-0.435121	0.211234	-2.05989	0.0394087	0.0668207
SI1_00555	chr	641847	642632	+		Esterase YbfF	39.844	33.9678	38.4295	36.6574	33.8709	30.4831	262.012	-0.151903	0.137927	-1.10133	0.270755	0.351666
SI1_00556	chr	643335	643790	+		hypothetical protein	4.47417	3.75603	5.61359	17.2774	16.5146	14.6812	44.4062	1.80938	0.298147	6.06876	1.28901e-09	7.01022e-09
SI1_00557	chr	643787	644116	+		hypothetical protein	7.72811	7.02196	8.06724	11.9371	15.4277	13.8804	33.0394	0.854888	0.315561	2.70911	0.00674643	0.0138758
SI1_00558	chr	644364	645389	+		L-glyceraldehyde 3-phosphate reductase	90.6764	81.6015	94.8073	97.3017	105.445	101.423	916.085	0.187391	0.0970228	1.93142	0.0534315	0.0875064
SI1_00559	chr	645510	646448	+		hypothetical protein	80.6093	73.2824	78.6204	75.153	84.2652	84.0533	698.658	0.0658541	0.101188	0.650812	0.515168	0.600223
SI1_00560	chr	646642	648462	-		Lipid A export ATP-binding/permease protein MsbA	25.0406	24.6204	24.122	44.6861	36.0542	48.2439	577.299	0.804414	0.12957	6.20836	5.35418e-10	3.01875e-09
SI1_00561	chr	648592	649575	-		Hydrogen peroxide-inducible genes activator	71.5321	68.8048	63.7868	178.661	145.086	171.519	1075.96	1.27758	0.112973	11.3087	1.18848e-29	2.58976e-28
SI1_00562	chr	649694	650257	+		Alkyl hydroperoxide reductase C	1144.73	1085.92	1161.17	2282.12	2383.28	2197.8	9040.3	1.01622	0.0723962	14.0369	9.2694e-45	4.39615e-43
SI1_00563	chr	650332	651945	+		NADH dehydrogenase	153.775	149.19	141.027	482.555	392.259	546.788	4707.73	1.67816	0.123785	13.5571	7.19201e-42	2.76122e-40
SI1_00564	chr	652008	653339	-		hypothetical protein	130.347	137.359	121.456	174.063	161.01	177.056	1877.05	0.394856	0.0917717	4.30259	1.68809e-05	5.67685e-05
SI1_00565	chr	653510	655096	-		Outer membrane protein OprM	167.897	149.189	181.686	16.5952	14.3693	17.2437	1356.81	-3.37267	0.118609	-28.4352	7.41816e-178	4.78471e-175
SI1_00566	chr	655093	656280	-		Multidrug resistance protein MdtA	148.723	126.785	161.603	10.0423	12.0529	9.29314	869.857	-3.79678	0.142808	-26.5866	9.69649e-156	4.46731e-153
SI1_00567	chr	656280	659471	-		Cobalt-zinc-cadmium resistance protein CzcA	174.588	160.815	215.016	14.8092	19.472	14.8652	2990.39	-3.48439	0.139199	-25.0317	2.76407e-138	9.9046e-136
SI1_00568	chr	660066	660713	+		hypothetical protein	34.3185	36.0709	37.2909	36.4744	51.0687	34.6186	232.769	0.183084	0.169079	1.08283	0.278884	0.360049
SI1_00569	chr	660776	662059	-		D-tagatose 6-phosphate 4-epimerase	34.0037	36.0942	36.7622	20.599	20.734	21.2214	340.066	-0.773436	0.116993	-6.61096	3.81847e-11	2.34117e-10
SI1_00570	chr	662103	663056	-		hypothetical protein	36.1423	40.3422	39.7117	22.6515	19.9012	23.2683	271.485	-0.822071	0.134186	-6.12638	8.9903e-10	4.96468e-09
SI1_00571	chr	663115	664188	-		hypothetical protein	19.5664	21.7635	24.4063	13.9377	10.5671	11.3731	170.586	-0.87457	0.171165	-5.10952	3.22976e-07	1.35625e-06
SI1_00572	chr	664570	666879	+		hypothetical protein	13.1599	11.3398	11.436	5.31078	4.72934	5.84705	187.188	-1.18055	0.15989	-7.38348	1.5421e-13	1.17294e-12
SI1_00573	chr	667088	667873	+		HTH-type transcriptional repressor CsqR	56.3267	52.9385	50.4143	62.5753	60.3198	70.38	433.747	0.273749	0.118017	2.31957	0.020364	0.0372936
SI1_00574	chr	667981	669138	-		Inositol 2-dehydrogenase/D-chiro-inositol 3-dehydrogenase	24.8421	25.492	27.4106	17.592	15.2962	18.155	233.141	-0.608995	0.139356	-4.37008	1.24203e-05	4.27032e-05
SI1_00575	chr	669157	670455	-		L-fucose-proton symporter	6.43949	9.15203	9.30119	2.25273	3.34773	3.07412	68.1538	-1.51999	0.263688	-5.76438	8.1961e-09	4.17574e-08
SI1_00576	chr	670996	673548	+		hypothetical protein	6.07351	5.99843	5.73523	2.9978	1.70337	2.0702	98.1269	-1.39806	0.224536	-6.22641	4.77242e-10	2.70493e-09
SI1_00577	chr	673553	675829	+		hypothetical protein	5.91368	6.72551	8.76874	4.89346	4.47181	5.31282	128.398	-0.545413	0.19661	-2.77409	0.00553569	0.0116152
SI1_00578	chr	675953	677812	+		hypothetical protein	12.0658	11.05	13.8174	11.618	8.55369	13.1973	204.399	-0.148326	0.18115	-0.818803	0.412899	0.501544
SI1_00579	chr	677900	678724	-		putative D,D-dipeptide transport system permease protein DdpC	16.3218	12.4563	13.0317	14.4609	12.4708	15.8023	109.056	0.0290114	0.196986	0.147277	0.882914	0.910875
SI1_00580	chr	678740	679660	-		Glutathione transport system permease protein GsiC	9.08241	10.3922	9.44985	8.79867	5.18236	8.92667	74.6531	-0.341429	0.247425	-1.37993	0.167609	0.233797
SI1_00581	chr	679657	681222	-		Heme-binding protein A	9.25004	10.4867	10.9192	7.40269	6.50211	6.14997	124.139	-0.612422	0.177907	-3.44237	0.000576636	0.00148319
SI1_00582	chr	681346	682467	+		Protein mlc	8.00086	8.88969	8.12199	4.11278	3.30865	3.87311	63.7009	-1.15024	0.238797	-4.81678	1.4589e-06	5.7099e-06
SI1_00583	chr	682485	683924	+		hypothetical protein	23.0942	23.2984	23.0382	14.5377	14.2894	13.9471	252.611	-0.699477	0.128003	-5.46452	4.64155e-08	2.17573e-07
SI1_00584	chr	683928	684962	+		Dipeptide transport ATP-binding protein DppD	29.667	30.2736	29.5799	18.5952	16.909	18.8373	232.803	-0.722095	0.134602	-5.36468	8.10916e-08	3.68338e-07
SI1_00585	chr	684959	685948	+		Oligopeptide transport ATP-binding protein OppF	22.9782	21.7783	24.2017	14.8929	14.035	15.4227	175.354	-0.638152	0.149828	-4.25924	2.0512e-05	6.77778e-05
SI1_00586	chr	685935	686663	+		Copper homeostasis protein CutC	13.7134	17.2754	13.9051	12.5055	10.4756	12.4055	91.5228	-0.346427	0.206097	-1.68089	0.0927845	0.140931
SI1_00587	chr	686677	686934	-		hypothetical protein	11.8617	16.0106	14.2872	11.3422	12.7443	13.6569	32.2292	-0.161497	0.316519	-0.510229	0.609891	0.684139
SI1_00588	chr	687167	687457	-		hypothetical protein	1.75277	5.53951	2.8149	0.773537	1.82244	1.61443	6.51904	-1.26409	0.770178	-1.6413	0.100736	0.151385
SI1_00589	chr	687816	688235	+		hypothetical protein	117.07	112.264	112.875	76.9089	78.5391	83.6128	381.683	-0.518777	0.11248	-4.61216	3.98503e-06	1.47891e-05
SI1_00590	chr	688603	690324	-		hypothetical protein	10.13	8.54209	9.09753	5.75167	7.63772	5.66104	126.03	-0.541654	0.187502	-2.88879	0.00386731	0.00834252
SI1_00591	chr	690725	691975	-		Dibenzothiophene desulfurization enzyme C	20.7121	21.9056	16.4514	24.1114	20.3483	23.1895	247.921	0.193255	0.155452	1.24318	0.213802	0.287536
SI1_00592	chr	692015	693169	-		Putative acyl-CoA dehydrogenase YdbM	28.4394	28.1751	26.8612	28.1618	19.5602	27.1507	285.987	-0.159224	0.156955	-1.01446	0.310363	0.394063
SI1_00593	chr	693825	695027	-		Aspartate aminotransferase	18.825	19.1785	17.1079	10.0106	10.3156	12.2038	164.871	-0.76338	0.161369	-4.73066	2.23795e-06	8.5312e-06
SI1_00594	chr	695168	696421	-		putative L-galactonate transporter	5.93844	5.54365	5.79731	2.96183	2.28371	3.18443	50.4076	-1.04026	0.265554	-3.91732	8.954e-05	0.000267129
SI1_00595	chr	696479	697411	-		Pseudopaline exporter CntI	2.51474	3.23955	2.74362	1.56822	1.36419	1.00707	18.1453	-1.10723	0.432543	-2.55982	0.0104725	0.0206568
SI1_00596	chr	697587	698348	-		5-oxoprolinase subunit A	9.10334	11.3707	12.4966	6.94204	8.07324	8.47732	67.2449	-0.489721	0.235293	-2.08132	0.0374043	0.063791
SI1_00597	chr	698345	699355	-		5-oxoprolinase subunit C	6.65947	7.57368	6.17795	3.89638	3.77682	4.41452	51.3845	-0.75917	0.259021	-2.93092	0.00337955	0.00738417
SI1_00598	chr	699352	700044	-		5-oxoprolinase subunit B	6.18248	6.5422	6.64882	4.38505	3.36717	4.06751	33.7969	-0.716003	0.310351	-2.30708	0.0210506	0.0384636
SI1_00599	chr	700362	701117	+		NADP-dependent 3-hydroxy acid dehydrogenase YdfG	10.9297	10.3948	12.7313	6.40163	7.57612	7.30175	65.3788	-0.677939	0.231697	-2.92598	0.00343373	0.00749748
SI1_00600	chr	701123	701566	+		Biotin carboxyl carrier protein of acetyl-CoA carboxylase	2.75705	4.7652	1.38367	1.01396	1.91109	2.11621	9.69686	-0.826559	0.642364	-1.28675	0.198183	0.269907
SI1_00601	chr	701563	702930	+		Biotin carboxylase	5.07072	6.11275	5.23935	2.79729	2.326	3.86347	54.3617	-0.876555	0.270385	-3.24188	0.00118745	0.00286856
SI1_00602	chr	702927	703388	+		hypothetical protein	38.6405	44.705	36.7901	7.0648	6.88738	16.5243	108.844	-1.98771	0.284065	-6.99738	2.60787e-12	1.78565e-11
SI1_00603	chr	703539	705029	+		Aspartate ammonia-lyase	12.2468	11.2845	10.9191	3.62333	3.34345	3.93861	105.75	-1.6627	0.199139	-8.34945	6.85838e-17	6.56329e-16
SI1_00604	chr	705034	705972	-		HTH-type transcriptional regulator GltC	39.9787	36.0511	31.7317	22.6538	27.4483	17.5111	257.491	-0.671778	0.175803	-3.82119	0.000132809	0.000383789
SI1_00605	chr	706352	708808	+		Vitamin B12 transporter BtuB	2.86478	2.70635	2.33372	2.9775	2.6333	2.82032	62.7633	0.0909453	0.231689	0.392531	0.694666	0.760438
SI1_00606	chr	709027	709629	-		NADPH:quinone oxidoreductase MdaB	15.9022	11.8628	16.9804	66.8205	58.5736	67.3922	223.873	2.10716	0.166293	12.6714	8.52175e-37	2.54469e-35
SI1_00607	chr	709771	710679	+		HTH-type transcriptional regulator DmlR	23.4547	22.0564	19.5998	27.4874	28.5876	32.9479	219.065	0.449201	0.148847	3.01788	0.00254553	0.00572079
SI1_00608	chr	710815	710970	+		hypothetical protein	11.7705	11.625	7.8763	30.3018	25.8365	27.8566	28.1175	1.42274	0.356435	3.99159	6.56316e-05	0.000198557
SI1_00609	chr	710972	712237	+		Inner membrane transport protein YdhP	26.4294	25.9435	25.8002	96.7251	98.5255	120.233	779.05	2.01172	0.120366	16.7133	1.04808e-62	9.94133e-61
SI1_00610	chr	712475	713449	-		hypothetical protein	16.8449	17.98	16.1727	51.7151	46.7777	63.6034	324.829	1.6664	0.1531	10.8843	1.36895e-27	2.56679e-26
SI1_00611	chr	713790	713990	+		hypothetical protein	134.492	132.829	80.4871	406.523	244.321	413.118	443.851	1.61064	0.226016	7.12622	1.03166e-12	7.37719e-12
SI1_00612	chr	714293	715225	-		hypothetical protein	262.08	289.831	205.442	673.73	523.053	775.947	3983.37	1.37954	0.160298	8.60609	7.5592e-18	7.99292e-17
SI1_00613	chr	715535	715786	-		hypothetical protein	2085.96	1901.45	1655.34	5802.56	4979.62	6301.26	8954.18	1.59695	0.120422	13.2613	3.88109e-40	1.37544e-38
SI1_00614	chr	715984	717948	+		hypothetical protein	66.9171	67.4742	64.5616	125.552	114.918	121.813	1724.08	0.863694	0.0836161	10.3293	5.19519e-25	8.46187e-24
SI1_00615	chr	717945	718955	+		hypothetical protein	28.3532	24.7141	28.054	40.745	43.1187	47.2818	335.444	0.692174	0.126398	5.47614	4.34704e-08	2.05259e-07
SI1_00616	chr	719166	720527	-		GABA permease	50.4063	50.9667	41.9491	60.6545	42.9091	65.4509	665.31	0.236082	0.161415	1.46258	0.143583	0.205255
SI1_00617	chr	720880	723339	-		Vitamin B12 transporter BtuB	8.04477	6.63475	8.03318	5.39872	4.82901	7.5435	155.685	-0.356804	0.195035	-1.82944	0.0673338	0.106343
SI1_00618	chr	723352	723459	-		hypothetical protein	0.944546	0	1.89615	2.08425	0	0	0.829789	-0.442479	2.14024	-0.206743	0.836211	0.876397
SI1_00619	chr	724596	725273	-		HTH-type transcriptional repressor RspR	13.3908	13.0767	11.1755	10.9562	12.9844	14.0316	80.1628	0.0105619	0.213548	0.0494591	0.960553	0.969573
SI1_00620	chr	725328	726326	-		4-hydroxyproline 2-epimerase	16.3381	17.8506	18.7565	14.4208	17.0937	18.8107	161.263	-0.0744701	0.164502	-0.452701	0.650764	0.719724
SI1_00621	chr	726370	727263	-		4-hydroxy-tetrahydrodipicolinate synthase	12.894	16.0028	12.255	8.30903	6.40665	8.93352	90.6139	-0.803957	0.220029	-3.65386	0.000258322	0.000717562
SI1_00622	chr	727337	728614	+		D-amino acid dehydrogenase	5.98656	7.33156	6.16915	3.87495	2.15783	2.94083	56.8874	-1.1234	0.27366	-4.10509	4.04157e-05	0.000127286
SI1_00623	chr	728639	730219	+		Alpha-ketoglutaric semialdehyde dehydrogenase 2	13.4208	16.0588	12.8233	10.9631	8.11762	9.58316	175.475	-0.564233	0.173922	-3.24418	0.00117789	0.00285303
SI1_00624	chr	730292	731914	+		Aspartate-proton symporter	19.4217	18.8091	16.5921	16.0884	11.1751	17.0783	251.706	-0.309083	0.173643	-1.78	0.0750765	0.116741
SI1_00625	chr	732177	732869	+		HTH-type transcriptional repressor GlaR	156.917	151.343	153.366	360.224	270.292	379.804	1594.84	1.12935	0.130565	8.64975	5.16135e-18	5.56701e-17
SI1_00626	chr	733183	736839	+		Bifunctional protein PutA	252.81	248.886	181.293	1055.91	853.195	1214.64	21767.8	2.19175	0.155357	14.1079	3.39716e-45	1.6352e-43
SI1_00627	chr	736934	738214	-		5-aminovalerate aminotransferase DavT	28.0311	29.3362	25.9776	77.1418	57.297	78.8498	594.144	1.35415	0.143688	9.42427	4.3312e-21	5.6323e-20
SI1_00628	chr	738375	739427	-		Aquaporin Z	9.00952	10.5247	12.1548	12.6124	11.08	12.7153	112.075	0.199	0.187469	1.06151	0.288459	0.370335
SI1_00629	chr	739669	748245	-		Cyclic beta-(1,2)-glucan synthase NdvB	5.23316	6.14343	5.69441	3.46428	3.27707	3.95743	372.41	-0.67625	0.129252	-5.23202	1.6767e-07	7.31713e-07
SI1_00630	chr	748754	749413	-		hypothetical protein	5.87336	7.32726	7.29154	5.79801	3.85694	6.76224	38.0876	-0.325784	0.311791	-1.04488	0.296079	0.378911
SI1_00631	chr	749732	750637	-		HTH-type transcriptional regulator DmlR	25.8968	29.58	29.61	14.4103	11.4729	22.5565	189.152	-0.816357	0.218405	-3.73781	0.000185629	0.000525595
SI1_00632	chr	750754	752469	+		NAD-dependent malic enzyme	17.8341	14.678	14.2012	4.85354	4.07945	3.76441	159.436	-1.87974	0.186223	-10.094	5.86997e-24	9.14524e-23
SI1_00633	chr	752523	754598	+		p-hydroxybenzoic acid efflux pump subunit AaeB	6.73194	6.84284	6.75707	3.95767	3.26985	2.99847	99.185	-0.991684	0.196775	-5.03969	4.66278e-07	1.92049e-06
SI1_00634	chr	754901	756115	+		hypothetical protein	54.4898	54.9771	53.5977	124.314	127.541	98.7929	975.583	1.10399	0.117643	9.38427	6.33534e-21	8.10772e-20
SI1_00635	chr	756066	757439	-		Putative polysaccharide biosynthesis protein with aminopeptidase-like domain protein	14.9972	14.8118	15.5749	23.4274	26.7866	24.2763	257.44	0.71489	0.131219	5.44808	5.09167e-08	2.36609e-07
SI1_00636	chr	757474	758433	-		hypothetical protein	4.6755	4.30286	5.22625	7.50331	4.86135	10.1545	55.1193	0.66087	0.298664	2.21276	0.0269144	0.0477443
SI1_00637	chr	758509	759429	-		hypothetical protein	4.43044	1.96905	3.22407	5.86578	4.72171	6.88629	39.0137	0.858797	0.338006	2.54078	0.0110607	0.0216317
SI1_00638	chr	759482	760777	-		hypothetical protein	7.32023	7.30748	11.8509	15.2845	12.1943	24.4686	158.854	0.972354	0.267364	3.63681	0.000276036	0.000762306
SI1_00639	chr	760822	761415	-		dTDP-4-dehydrorhamnose 3,5-epimerase	10.8193	6.7845	13.6178	23.4952	17.8562	24.9135	90.4928	1.08598	0.257083	4.22425	2.39735e-05	7.83328e-05
SI1_00640	chr	761524	762264	-		putative oxidoreductase	1.92733	2.44737	2.21089	1.97456	1.8608	4.75504	17.5858	0.375103	0.481064	0.779736	0.435546	0.52451
SI1_00641	chr	762733	763770	+		ADP-L-glycero-D-manno-heptose-6-epimerase	8.74661	6.309	7.00368	9.75864	7.86807	12.3333	84.4264	0.43842	0.236944	1.85031	0.0642688	0.102152
SI1_00642	chr	763820	764713	+		hypothetical protein	12.4376	14.087	13.7439	20.5208	18.0335	21.02	139.542	0.563048	0.167242	3.36666	0.000760856	0.00191447
SI1_00643	chr	764790	765554	+		Glucose-1-phosphate cytidylyltransferase	15.735	16.4624	18.0692	25.5995	18.7175	29.324	148.191	0.548478	0.194546	2.81927	0.00481328	0.0102057
SI1_00644	chr	765454	766167	-		hypothetical protein	485.767	497.964	527.017	961.559	675.463	1057.54	4694.46	0.834707	0.147032	5.67705	1.37036e-08	6.8201e-08
SI1_00645	chr	766212	767954	+		Copper resistance protein A	60.9842	62.658	60.037	373.487	249.617	467.507	3473.08	2.56955	0.179796	14.2915	2.47244e-46	1.24588e-44
SI1_00646	chr	767951	768760	+		Copper resistance protein B	31.1071	30.7225	35.0155	164.795	130.029	217.934	771.987	2.40429	0.174074	13.8119	2.16125e-43	9.17109e-42
SI1_00647	chr	768829	769125	+		hypothetical protein	80.3723	69.5412	69.2955	249.731	192.133	267.326	431.107	1.69253	0.152654	11.0873	1.44565e-28	2.96956e-27
SI1_00648	chr	769647	771023	+		8-oxoguanine deaminase	71.341	72.6541	80.8279	117.862	107.76	136.555	1263.52	0.687383	0.113225	6.07093	1.27173e-09	6.92791e-09
SI1_00649	chr	771080	772372	+		Chaperone protein DnaK	63.9048	67.9458	63.5099	49.2677	52.0075	52.4117	705.619	-0.34719	0.0959896	-3.61695	0.000298091	0.000816774
SI1_00650	chr	772836	773966	-		hypothetical protein	35.086	34.4741	35.6697	34.8297	30.2911	43.4075	377.979	0.0426036	0.145438	0.292933	0.769573	0.822357
SI1_00651	chr	774084	775379	+		Replication-associated recombination protein A	22.5117	25.4207	22.3587	25.7058	24.3067	23.7436	291.883	0.0683211	0.127343	0.536512	0.591605	0.668041
SI1_00652	chr	775647	776258	-		hypothetical protein	42.8379	46.2593	54.8767	50.0221	56.3258	56.038	293.017	0.173589	0.138059	1.25736	0.208625	0.281631
SI1_00653	chr	776526	777344	+		hypothetical protein	58.9148	61.9999	59.7598	56.2061	58.1484	69.5519	466.824	0.0238836	0.120576	0.198079	0.842983	0.880326
SI1_00654	chr	777436	777624	-		hypothetical protein	88.5175	69.2989	84.5139	71.4601	78.5672	79.5425	139.406	-0.0782972	0.171346	-0.456955	0.647704	0.717323
SI1_00655	chr	777797	779620	-		Trehalase	18.1763	19.4982	19.2546	19.1285	16.282	20.1544	320.8	-0.0369988	0.130091	-0.284406	0.776099	0.827411
SI1_00656	chr	779631	781325	-		Putative cation/proton antiporter YbaL	9.26826	10.4019	10.209	10.2922	8.76059	13.1654	164.565	0.105686	0.181439	0.582488	0.560238	0.64138
SI1_00657	chr	781368	781748	-		hypothetical protein	22.4906	24.8569	26.8745	20.383	27.5604	35.7589	94.0496	0.171313	0.230716	0.742525	0.457769	0.546578
SI1_00658	chr	781758	782285	-		hypothetical protein	26.8552	24.0426	28.7007	24.5137	18.0794	29.3624	125.095	-0.148765	0.204331	-0.728059	0.466577	0.555244
SI1_00659	chr	782482	783657	-		hypothetical protein	13.5321	12.7651	14.7145	10.8147	11.274	12.3841	138.754	-0.251703	0.165249	-1.52317	0.127717	0.185118
SI1_00660	chr	784006	786768	-		hypothetical protein	8.78705	9.88173	8.67162	8.10618	6.67949	10.4144	227.013	-0.120741	0.175702	-0.687194	0.491961	0.579041
SI1_00661	chr	786765	787442	-		4-alpha-glucanotransferase	7.52293	12.9281	9.66531	8.30012	10.7943	10.567	63.3695	-0.023482	0.263947	-0.088965	0.92911	0.949122
SI1_00662	chr	787552	788829	-		4-alpha-glucanotransferase	7.18387	9.38125	10.0149	10.0396	6.14152	10.0172	105.448	-0.0236074	0.233607	-0.101056	0.919506	0.941997
SI1_00663	chr	788822	790606	-		Malto-oligosyltrehalose trehalohydrolase	10.1725	9.0308	8.89117	11.4756	8.14062	11.4489	165.123	0.142284	0.17943	0.792977	0.427791	0.517101
SI1_00664	chr	790603	792729	-		Glycogen operon protein GlgX	7.96137	7.29454	8.03923	4.60358	4.43811	5.13531	124.599	-0.718514	0.173727	-4.13587	3.53605e-05	0.000112797
SI1_00665	chr	792962	794896	-		1,4-alpha-glucan branching enzyme GlgB	8.32958	8.17454	9.26025	10.9351	9.92139	15.7813	188.765	0.505898	0.191418	2.6429	0.00821982	0.0165474
SI1_00666	chr	794959	796557	-		Glycogen synthase 1	11.7386	10.2073	13.8315	14.9222	12.4705	21.1541	210.758	0.439192	0.204729	2.14524	0.0319338	0.0554585
SI1_00667	chr	797338	798999	+		Phosphoglucomutase	742.127	727.982	887.827	583.199	532.116	618.624	10629.2	-0.443324	0.103128	-4.29877	1.7175e-05	5.75176e-05
SI1_00668	chr	799120	799758	-		hypothetical protein	135.216	152.623	126.908	153.589	154.534	143.549	865.653	0.121841	0.106408	1.14503	0.252196	0.330891
SI1_00669	chr	799961	801148	+		Multidrug resistance protein MexA	177.317	162.489	173.928	175.835	180.169	152.842	1898.95	-0.0142012	0.0948376	-0.149742	0.880968	0.909741
SI1_00670	chr	801153	804308	+		Multidrug resistance protein MexB	223.61	210.151	213.998	203.203	210.216	187.153	6158.86	-0.109895	0.0792677	-1.38637	0.165633	0.231895
SI1_00671	chr	804308	805801	+		Outer membrane protein OprM	184.152	163.061	173.326	137.636	144.048	140.169	2200.99	-0.303909	0.0831929	-3.65307	0.000259126	0.000719174
SI1_00672	chr	805794	805964	+		hypothetical protein	5.369	3.53508	2.99391	1.31637	3.10134	4.80787	5.64966	-0.373771	0.765599	-0.488207	0.625403	0.699836
SI1_00673	chr	806506	806925	-		hypothetical protein	143.301	128.096	129.696	103.438	75.5087	95.3578	443.547	-0.549883	0.138174	-3.97964	6.90207e-05	0.00020803
SI1_00674	chr	807089	808339	-		IS701 family transposase IS1452	44.7674	44.6167	46.1623	35.2674	30.3529	32.2024	456.414	-0.471611	0.110791	-4.25675	2.0742e-05	6.84676e-05
SI1_00675	chr	808922	811138	-		Dipeptidyl aminopeptidase 4	35.8442	34.674	33.9921	24.5203	22.0073	20.9788	596.256	-0.631212	0.106233	-5.94175	2.82001e-09	1.49091e-08
SI1_00676	chr	811135	812970	-		hypothetical protein	68.3963	67.7702	73.1689	52.045	52.3396	50.8564	1046.33	-0.431678	0.0856908	-5.03762	4.71355e-07	1.93893e-06
SI1_00677	chr	813271	814107	+		IS5 family transposase IS1031C	19.2566	20.2222	22.5091	12.1021	12.5454	12.3483	129.498	-0.744812	0.170881	-4.35867	1.30855e-05	4.46098e-05
SI1_00678	chr	814316	816382	-		Neutral endopeptidase	71.6594	72.187	82.0819	44.214	45.1562	49.7754	1179.51	-0.699837	0.0989676	-7.07137	1.53409e-12	1.07553e-11
SI1_00679	chr	816859	819345	-		hypothetical protein	1033.73	1030.1	1153.36	574.062	517.705	603.493	19097.8	-0.92447	0.0902588	-10.2424	1.27975e-24	2.02313e-23
SI1_00680	chr	820225	823155	-		hypothetical protein	20.2212	22.9274	26.5499	7.60315	5.60907	7.17279	412.68	-1.77521	0.153617	-11.556	6.88026e-31	1.61962e-29
SI1_00681	chr	823320	825971	-		hypothetical protein	164.864	165.599	178.993	75.3302	79.8293	79.8054	3086.09	-1.11699	0.0776704	-14.3811	6.79564e-47	3.65266e-45
SI1_00682	chr	826354	828345	+		Cocaine esterase	230.498	213.133	241.639	152.552	157.714	153.356	3577.32	-0.564065	0.0789892	-7.14104	9.2625e-13	6.63812e-12
SI1_00683	chr	828356	829858	+		Dipeptide and tripeptide permease A	112.124	103.632	113.156	53.8411	65.0649	64.4683	1203.61	-0.843443	0.103642	-8.13804	4.01743e-16	3.60897e-15
SI1_00684	chr	830070	830837	-		Glutamine transport ATP-binding protein GlnQ	12.6185	15.7422	13.9989	7.03435	6.3529	5.19959	73.1875	-1.18758	0.232807	-5.10114	3.37605e-07	1.41033e-06
SI1_00685	chr	830827	832389	-		Membrane-bound lytic murein transglycosylase F	15.9249	13.7298	13.8881	5.68869	6.03957	6.08663	149.951	-1.29025	0.168737	-7.64655	2.06449e-14	1.63587e-13
SI1_00686	chr	832386	833372	-		hypothetical protein	28.4225	30.8272	32.6783	5.92967	4.6209	5.59283	166.755	-2.51307	0.184411	-13.6276	2.74595e-42	1.0933e-40
SI1_00687	chr	833657	834526	+		N(G),N(G)-dimethylarginine dimethylaminohydrolase	16.7673	18.7603	19.0661	5.5628	4.26701	5.26498	94.79	-1.85842	0.215485	-8.62434	6.44654e-18	6.88413e-17
SI1_00688	chr	834700	835878	+		Histidinol-phosphate aminotransferase	46.7226	46.0595	49.3287	19.4742	20.9613	21.2186	375.557	-1.20537	0.116345	-10.3604	3.75578e-25	6.27586e-24
SI1_00689	chr	835862	836668	+		Decarboxylase NovR	47.0237	45.6933	56.2077	24.4067	21.0291	26.7791	278.924	-1.04598	0.148389	-7.04888	1.80362e-12	1.25902e-11
SI1_00690	chr	836906	838270	+		Divalent metal cation transporter MntH	569.842	577.19	637.605	197.642	131.63	236.534	5015.78	-1.65722	0.170879	-9.6982	3.06868e-22	4.21127e-21
SI1_00691	chr	838316	838459	+		hypothetical protein	188.437	179.811	227.537	78.9411	67.7642	97.0589	188.947	-1.29224	0.177217	-7.29189	3.05638e-13	2.26074e-12
SI1_00692	chr	838606	839949	+		Allantoinase	308.765	306.373	315.403	270.655	264.533	289.866	3688.68	-0.174327	0.0757365	-2.30175	0.0213491	0.0389869
SI1_00693	chr	840331	840750	-		hypothetical protein	113.427	111.545	107.999	89.7717	92.1762	106.264	407.905	-0.210025	0.117812	-1.78272	0.0746318	0.116218
SI1_00694	chr	841031	841333	+		hypothetical protein	22.8936	16.6254	19.2618	19.6869	17.8526	18.6059	54.4382	-0.0670154	0.251294	-0.266681	0.789715	0.837498
SI1_00695	chr	841652	842497	-		hypothetical protein	24.9601	20.8407	21.5434	20.6208	15.797	17.3536	160.207	-0.326245	0.170274	-1.916	0.0553649	0.0900568
SI1_00696	chr	842757	844454	+		Benzoylformate decarboxylase	556.134	538.994	594.994	450.132	424.7	467.861	8050.01	-0.332372	0.0789192	-4.21155	2.53625e-05	8.27874e-05
SI1_00697	chr	844762	845415	+		putative membrane protein	99.8273	102.598	106.776	76.5819	90.6586	80.2751	569.126	-0.321007	0.107885	-2.97546	0.0029255	0.00648437
SI1_00698	chr	845533	846369	+		hypothetical protein	99.8172	107.009	99.4559	91.0348	113.922	81.948	776.134	-0.0947183	0.130399	-0.726374	0.467609	0.555857
SI1_00699	chr	846400	847065	-		hypothetical protein	76.5848	71.8561	76.717	64.7245	66.092	66.4842	439.826	-0.191167	0.105708	-1.80845	0.0705369	0.110697
SI1_00700	chr	847294	847527	+		hypothetical protein	15.694	19.375	17.5029	5.2908	10.4253	8.53265	28.1032	-1.11407	0.363117	-3.06808	0.00215442	0.00492417
SI1_00701	chr	847834	849831	+		hypothetical protein	68.1605	62.4266	68.62	51.6557	49.4761	46.2038	1082.34	-0.435426	0.0929155	-4.68625	2.78251e-06	1.05077e-05
SI1_00702	chr	850160	850846	+		hypothetical protein	68.0073	56.1677	67.0689	49.476	42.1484	55.391	363.271	-0.380956	0.142024	-2.68233	0.00731104	0.0149323
SI1_00703	chr	850843	851835	+		Aldehyde oxidoreductase FAD-binding subunit PaoB	36.161	30.8439	33.6151	32.9828	34.5007	38.2036	320.254	0.0697197	0.128172	0.543953	0.586474	0.663874
SI1_00704	chr	851828	854110	+		Aldehyde oxidoreductase molybdenum-binding subunit PaoC	57.3281	50.8383	59.5155	55.8065	53.6601	63.3291	1215.04	0.0427752	0.105713	0.404636	0.685745	0.75222
SI1_00705	chr	854266	855531	-		D-3-phosphoglycerate dehydrogenase	304.18	289.835	309.521	277.285	289.796	295.757	3495.67	-0.0671009	0.0740176	-0.906554	0.364643	0.452607
SI1_00706	chr	855648	856442	-		Histidinol-phosphatase	125.878	133.953	131.499	118.496	133.283	128.53	958.982	-0.0419103	0.0927392	-0.451915	0.65133	0.720102
SI1_00707	chr	856442	856951	-		hypothetical protein	123.013	118.924	136.121	118.729	130.19	119.062	594.677	-0.0388551	0.105102	-0.36969	0.711613	0.774014
SI1_00708	chr	857087	857881	+		8-amino-3,8-dideoxy-manno-octulosonate cytidylyltransferase	219.163	244.841	240.202	229.913	232.277	223.228	1727.01	-0.0396832	0.0843625	-0.470389	0.638077	0.710321
SI1_00709	chr	857878	858786	+		Bifunctional chorismate mutase/prephenate dehydratase	167.213	146.193	153.306	160.714	175.493	156.728	1363.62	0.0783311	0.0952038	0.822772	0.410638	0.499173
SI1_00710	chr	858969	859847	+		4-hydroxy-tetrahydrodipicolinate synthase	299.998	305	273.977	535.603	495.094	586.846	3430.94	0.878772	0.0972134	9.03963	1.57209e-19	1.83032e-18
SI1_00711	chr	859852	860349	+		SsrA-binding protein	174.115	181.673	159.962	282.956	275.175	292.209	1063.63	0.720004	0.0945442	7.61553	2.62616e-14	2.07075e-13
SI1_00712	chr	860457	861074	-		hypothetical protein	6568.65	6877.73	7079.78	6246.69	7096.96	6177.5	38685.9	-0.0731921	0.0832846	-0.87882	0.379499	0.467667
SI1_00713	chr	861562	862230	+		Transcriptional regulator AcuR	57.9435	59.6367	61.5269	61.406	58.5026	62.6748	378.264	0.0266074	0.111505	0.238621	0.8114	0.856271
SI1_00714	chr	862360	864510	-		ATP-dependent DNA helicase RecG	26.8899	31.6629	29.656	27.8889	29.8818	31.9969	598.492	0.0240754	0.112103	0.214761	0.829954	0.871551
SI1_00715	chr	864601	864912	+		hypothetical protein	106.915	96.8749	115.191	120.847	112.865	114.061	325.152	0.124403	0.123406	1.00808	0.313416	0.397783
SI1_00716	chr	864909	868382	+		Transcription-repair-coupling factor	131.551	125.691	131.571	117.83	118.553	129.587	4099.12	-0.088056	0.0780611	-1.12804	0.259304	0.338976
SI1_00717	chr	868650	869600	-		hypothetical protein	162.188	161.03	168.607	167.108	187.26	154.747	1487.89	0.0495261	0.0963835	0.513844	0.607361	0.68225
SI1_00718	chr	869697	870698	+		hypothetical protein	81.3441	79.2324	72.2466	88.2874	82.9896	80.9956	759.97	0.114685	0.100594	1.14008	0.254254	0.333125
SI1_00719	chr	870807	872249	+		Tryptophan decarboxylase	156.162	160.097	161.287	161.532	174.792	166.285	2210.95	0.0731386	0.0765915	0.954918	0.339619	0.425183
SI1_00720	chr	872342	874234	-		Aerobic cobaltochelatase subunit CobT	193.029	202.83	190.883	375.998	348.566	402.046	5070.56	0.94029	0.0863284	10.892	1.25831e-27	2.39042e-26
SI1_00721	chr	874274	875302	-		Aerobic cobaltochelatase subunit CobS	652.414	639.453	619.924	1162.36	1127.97	1272.43	8806.66	0.897209	0.0809685	11.081	1.55198e-28	3.14788e-27
SI1_00722	chr	875422	876036	-		hypothetical protein	347.335	367.778	326.489	538.591	473.933	556.309	2510.13	0.58971	0.0985152	5.98598	2.15089e-09	1.15226e-08
SI1_00723	chr	876119	876433	+		DNA-binding transcriptional regulator BolA	112.698	128.896	129.696	211.165	173.409	190.529	466.032	0.630323	0.123452	5.10581	3.29388e-07	1.38138e-06
SI1_00724	chr	876430	877053	+		hypothetical protein	184.404	177.442	177.217	238.988	247.317	250.898	1244.97	0.450737	0.082438	5.46758	4.56212e-08	2.14161e-07
SI1_00725	chr	877149	877853	-		Octanoyltransferase	90.58	89.0315	90.192	144.159	122.615	150.269	757.03	0.627095	0.109836	5.70939	1.13381e-08	5.70443e-08
SI1_00727	chr	878476	879309	+		UTP--glucose-1-phosphate uridylyltransferase	2172.93	2174.94	2375.52	2174.34	2044.25	1933.41	16784.9	-0.128523	0.0804184	-1.59818	0.110002	0.162807
SI1_00728	chr	879315	880736	+		Phosphomannomutase/phosphoglucomutase	341.328	370.196	381.413	380.864	366.755	330.13	4825.03	-0.0207028	0.0888601	-0.232982	0.815775	0.860325
SI1_00729	chr	881166	882182	+		GTP 3',8-cyclase	290.486	300.863	247.371	434.816	379.834	442.543	3333.04	0.582541	0.109172	5.33601	9.50137e-08	4.29159e-07
SI1_00730	chr	882271	883167	-		hypothetical protein	97.0071	93.1122	88.694	121.207	107.721	113.129	870.721	0.293813	0.097842	3.00293	0.00267392	0.00597188
SI1_00731	chr	883226	884023	+		hypothetical protein	53.1787	50.6274	56.4567	63.7499	55.6912	66.2309	431.535	0.211121	0.118526	1.78123	0.0748756	0.116485
SI1_00732	chr	884120	884380	+		Glutaredoxin 3	203.631	213.08	251.86	416.994	357.21	342.448	728.247	0.740093	0.123012	6.0164	1.78336e-09	9.58557e-09
SI1_00733	chr	884411	884869	+		hypothetical protein	242.471	248.033	257.43	453.386	386.135	394.313	1421.95	0.721599	0.0968108	7.45371	9.07517e-14	6.97012e-13
SI1_00734	chr	884936	885472	+		hypothetical protein	228.717	229.83	226.902	408.071	368.761	407.246	1569.47	0.787696	0.0861687	9.14132	6.16954e-20	7.39657e-19
SI1_00735	chr	885520	886752	+		6-phosphogluconolactonase	318.278	299.88	324.864	454.398	464.091	467.321	4488.41	0.554833	0.0715191	7.75783	8.63949e-15	7.10774e-14
SI1_00736	chr	886876	887625	-		Ubiquinone biosynthesis O-methyltransferase	131.526	124.124	118.502	150.066	149.623	154.877	971.721	0.279751	0.0912399	3.0661	0.00216867	0.00494973
SI1_00737	chr	887679	889037	+		Aspartate kinase Ask_LysC	215.807	202.464	205.311	249.199	260.677	242.418	2922.95	0.269989	0.0768195	3.51459	0.000440438	0.00115907
SI1_00738	chr	889039	890115	+		NADH:quinone reductase	224.481	226.944	217.143	248.926	271.615	273.94	2463.34	0.247953	0.0811242	3.05646	0.0022397	0.00509383
SI1_00739	chr	890112	891305	+		hypothetical protein	344.394	295.837	331.359	352.542	370.431	349.889	3815.68	0.142537	0.0859655	1.65807	0.0973035	0.146802
SI1_00740	chr	891442	892602	+		4-hydroxy-3-methylbut-2-en-1-yl diphosphate synthase (flavodoxin)	846.313	818.235	871.08	1347.11	1378.31	1428.92	12140.9	0.711713	0.0687939	10.3456	4.3824e-25	7.28517e-24
SI1_00741	chr	892723	893976	+		Histidine--tRNA ligase	362.896	338.002	362.209	624.677	616.518	638.011	5767.48	0.821262	0.0712914	11.5198	1.0487e-30	2.45077e-29
SI1_00742	chr	893979	895040	+		Peptide chain release factor 1	146.293	135.472	132.184	198.817	224.116	195.528	1713.91	0.578392	0.0945603	6.11665	9.55607e-10	5.2591e-09
SI1_00743	chr	895190	895648	-		hypothetical protein	167.129	153.649	168.199	198.127	216.984	181.164	778.589	0.286216	0.105142	2.72219	0.006485	0.0133808
SI1_00744	chr	895679	896554	+		Release factor glutamine methyltransferase	82.7966	76.4825	71.4172	107.539	113.694	104.578	762.128	0.497185	0.102298	4.86016	1.17292e-06	4.64701e-06
SI1_00745	chr	896715	896840	+		hypothetical protein	435.571	494.954	498.145	616.343	564.842	514.54	615.381	0.246879	0.11396	2.16637	0.0302827	0.0531058
SI1_00746	chr	896837	897355	+		hypothetical protein	610.69	614.205	528.334	705.875	794.165	737.736	3238.43	0.350657	0.0968661	3.62001	0.000294586	0.00080912
SI1_00747	chr	897409	897681	-		hypothetical protein	250.357	240.25	231.038	248.186	242.047	212.528	607.942	-0.0386923	0.107479	-0.36	0.718847	0.780041
SI1_00748	chr	897868	899139	-		Adenosylmethionine-8-amino-7-oxononanoate aminotransferase	52.85	53.7016	51.7594	55.0361	52.4492	48.8449	625.697	-0.0187604	0.10017	-0.187286	0.851437	0.885131
SI1_00749	chr	899211	900455	+		8-amino-7-oxononanoate synthase	56.3723	57.4558	61.7641	63.3713	65.2581	65.3755	719.264	0.143361	0.0936063	1.53153	0.125638	0.182434
SI1_00750	chr	900442	901095	+		hypothetical protein	48.0419	41.9021	47.7516	47.8422	52.8707	44.717	289.412	0.0794767	0.131676	0.603579	0.546123	0.628568
SI1_00751	chr	901092	902507	+		ATP-dependent dethiobiotin synthetase BioD	96.0315	91.4291	89.8098	82.6636	92.2083	86.4282	1192.22	-0.0863108	0.0895459	-0.963872	0.33511	0.420517
SI1_00752	chr	902504	903211	-		LexA repressor	145.524	152.975	138.403	135.759	137.826	146.646	948.824	-0.0574754	0.094122	-0.610649	0.541432	0.625177
SI1_00753	chr	903315	904517	-		Molybdopterin molybdenumtransferase	64.5306	68.0878	72.8574	102.82	103.156	115.106	990.162	0.643248	0.0980894	6.55777	5.46196e-11	3.31729e-10
SI1_00754	chr	904678	904845	+		50S ribosomal protein L33	413.509	376.613	512.569	535.281	507.6	417.365	725.334	0.165394	0.140842	1.17433	0.240264	0.317302
SI1_00755	chr	904938	905267	-		hypothetical protein	496.763	460.702	497.376	375.507	404.335	414.632	1366.67	-0.285133	0.0874349	-3.26109	0.00110984	0.00269927
SI1_00756	chr	905345	906625	-		Enolase	806.611	813.943	827.048	677.67	663.221	682.692	8954.06	-0.275146	0.0647166	-4.25155	2.12294e-05	7.00049e-05
SI1_00757	chr	906903	907298	-		IS5 family transposase ISAzs9	113.603	128.99	120.233	167.119	147.046	153.337	514.058	0.364549	0.111809	3.26047	0.00111226	0.00270313
SI1_00758	chr	907307	907672	-		IS5 family transposase ISAzs9	109.815	100.199	122.255	154.371	134.176	137.024	433.528	0.356893	0.122729	2.90797	0.0036378	0.00789497
SI1_00759	chr	907764	908252	+		hypothetical protein	230.724	234.671	218.603	344.554	325.572	345.623	1299.46	0.569319	0.086411	6.5885	4.4429e-11	2.70857e-10
SI1_00760	chr	908402	909250	-		2-dehydro-3-deoxyphosphooctonate aldolase	309.998	323.135	330.452	337.516	375.29	343.633	2680.78	0.13214	0.081035	1.63065	0.102964	0.154016
SI1_00761	chr	909247	910878	-		CTP synthase	480.489	471.277	478.582	519.301	566.984	484.983	7657.38	0.134756	0.082586	1.6317	0.102742	0.153755
SI1_00762	chr	911002	911307	-		Protein-export membrane protein SecG	510.388	514.285	540.067	807.341	881.108	774.168	1926.22	0.653824	0.0858635	7.61469	2.64332e-14	2.0792e-13
SI1_00763	chr	911347	912090	-		Triosephosphate isomerase	261.472	266.635	285.293	329.177	331.883	349.665	2121.41	0.312781	0.0798892	3.91519	9.03327e-05	0.000268897
SI1_00764	chr	912370	914301	+		hypothetical protein	372.351	350.33	353.761	450.082	422.945	436.849	7207.51	0.282392	0.0727514	3.8816	0.000103772	0.000306471
SI1_00765	chr	914298	915887	+		Anthranilate synthase component 1	211.593	197.825	208.712	224.816	235.012	243.468	3284.42	0.185534	0.0767678	2.41682	0.0156567	0.0294081
SI1_00766	chr	915974	916576	+		Anthranilate synthase component 2	313.815	316.117	335.533	341.755	351.09	358.971	1901.46	0.122994	0.0776439	1.58408	0.113175	0.16712
SI1_00767	chr	916583	917689	+		Anthranilate phosphoribosyltransferase	176.008	181.841	172.133	187.074	205.137	188.534	1922.21	0.131119	0.0829308	1.58106	0.113863	0.167982
SI1_00768	chr	917708	918574	+		Indole-3-glycerol phosphate synthase	283.207	271.804	296.31	467.464	453.012	457.741	3021.5	0.694559	0.0743368	9.34341	9.32782e-21	1.17509e-19
SI1_00769	chr	918571	919068	+		Cyclic pyranopterin monophosphate synthase	325.698	276.556	296.278	426.468	427.671	430.884	1699.86	0.515463	0.0906763	5.68464	1.31085e-08	6.54411e-08
SI1_00770	chr	919149	920159	+		Acetoin:2,6-dichlorophenolindophenol oxidoreductase subunit alpha	476.959	433.494	507.199	647.355	637.339	677.513	5340.99	0.468728	0.0845263	5.54535	2.93374e-08	1.41214e-07
SI1_00771	chr	920164	921537	+		1-deoxy-D-xylulose-5-phosphate synthase	585.561	521.788	589.685	772.366	740.299	809.495	8632.3	0.452079	0.0832464	5.43061	5.6161e-08	2.59112e-07
SI1_00772	chr	921550	922860	+		Dihydrolipoyllysine-residue acetyltransferase component of pyruvate dehydrogenase complex	655.485	588.13	649.419	831.374	812.038	844.722	8978.35	0.393878	0.0761602	5.1717	2.31974e-07	9.92197e-07
SI1_00773	chr	922871	924283	+		Dihydrolipoyl dehydrogenase	341.264	306.243	360.509	418.098	420.735	434.305	5038.06	0.336619	0.0844833	3.98444	6.76403e-05	0.000204251
SI1_00774	chr	924453	925445	+		Lipoyl synthase	522.896	510.344	540.109	641.068	652.523	708.836	5550.52	0.347316	0.0770562	4.50732	6.56529e-06	2.3657e-05
SI1_00775	chr	925445	925933	+		Ribosome association toxin RatA	601.01	606.766	627.333	908.453	832.475	1167.77	3626.58	0.664032	0.125418	5.29456	1.19303e-07	5.28504e-07
SI1_00776	chr	926524	927030	-		Nicotinamide-nucleotide amidohydrolase PncC	73.6411	69.5512	72.9062	75.0331	72.3841	78.5313	350.361	0.0631055	0.11486	0.549413	0.582722	0.660091
SI1_00777	chr	927068	927529	-		Phosphatidylglycerophosphatase A	51.0055	58.8798	68.0396	77.4692	67.4964	79.3165	290.438	0.33324	0.145675	2.28755	0.0221638	0.0402241
SI1_00778	chr	927529	929577	-		Endo-type membrane-bound lytic murein transglycosylase A	82.5945	86.048	86.5509	93.2146	97.0587	93.1456	1725.19	0.150716	0.0772953	1.94987	0.0511921	0.0842319
SI1_00779	chr	929559	930158	-		hypothetical protein	94.1901	95.8803	94.7125	122.679	123.567	109.032	600.332	0.318787	0.102447	3.11173	0.00185994	0.00431843
SI1_00780	chr	930365	931717	+		Adenylosuccinate lyase	328.049	313.568	333.965	313.192	321.803	311.115	4064.36	-0.0448068	0.0701719	-0.638529	0.52313	0.607961
SI1_00781	chr	931796	932581	+		hypothetical protein	342.243	319.169	318.639	405.236	401.862	408.085	2697.44	0.309374	0.0762039	4.05982	4.91105e-05	0.000152143
SI1_00782	chr	932706	933470	+		Phosphoribosylaminoimidazole-succinocarboxamide synthase	454.049	424.071	463.507	490.952	576.36	480.698	3455.11	0.20589	0.0957739	2.14975	0.0315748	0.0549525
SI1_00783	chr	933467	933712	+		Phosphoribosylformylglycinamidine synthase subunit PurS	139.747	141.705	125.701	168.824	158.236	164.238	345.571	0.269574	0.119714	2.25181	0.0243343	0.0437448
SI1_00784	chr	933709	934098	+		hypothetical protein	337.159	309.741	314.527	339.38	362.255	355.36	1230.59	0.13596	0.0868369	1.5657	0.117419	0.172754
SI1_00785	chr	934095	934796	+		Phosphoribosylformylglycinamidine synthase subunit PurQ	454.254	430.555	450.262	472.805	518.997	526.682	3131.39	0.185004	0.0805634	2.29638	0.0216544	0.0394551
SI1_00786	chr	934793	937003	+		Phosphoribosylformylglycinamidine synthase subunit PurL	597.256	618.99	621.483	574.863	616.054	601.696	12547.7	-0.036612	0.0686129	-0.533603	0.593616	0.669375
SI1_00787	chr	937032	937265	+		putative protein RP812	780.776	753.471	788.505	1654.58	1252.84	1421.94	2433.47	0.897836	0.112209	8.00149	1.22925e-15	1.06282e-14
SI1_00788	chr	937318	937653	+		Glutaredoxin 4	2011.07	2144.83	1989.33	3824.68	3670	4019.5	9276.15	0.904933	0.078722	11.4953	1.39293e-30	3.23179e-29
SI1_00789	chr	937798	938130	+		hypothetical protein	471.763	491.95	497.2	519.486	627.476	386.913	1558.69	0.0696001	0.151022	0.460861	0.644898	0.716184
SI1_00790	chr	938157	938462	-		hypothetical protein	180.353	167.258	183.034	171.767	205.546	152.761	507.308	-0.00109625	0.12933	-0.00847639	0.993237	0.994162
SI1_00791	chr	938698	940116	+		Major cardiolipin synthase ClsA	49.0285	48.4934	47.4798	56.7111	55.6116	50.903	683.75	0.170293	0.0975412	1.74586	0.0808356	0.124318
SI1_00792	chr	940107	940811	-		hypothetical protein	87.3966	80.7428	85.8349	113.029	101.552	121.281	650.08	0.402009	0.108566	3.7029	0.000213145	0.000598254
SI1_00793	chr	940808	941881	-		Putative transport protein YdiK	162.515	160.037	178.661	186.22	177.863	205.81	1798.19	0.184748	0.0942796	1.95958	0.0500448	0.0825125
SI1_00794	chr	941998	942852	+		3-mercaptopyruvate sulfurtransferase	193.403	173.219	187.06	186.266	195.26	191.216	1505.5	0.048276	0.0847786	0.569436	0.56906	0.648579
SI1_00795	chr	943008	944234	+		Cystathionine beta-lyase MetC	248.418	237.711	270.208	298.206	320.358	344.882	3298.3	0.348807	0.091145	3.82695	0.000129743	0.000376279
SI1_00796	chr	944351	945379	+		Alcohol dehydrogenase	955.969	974.992	1106.51	962.086	811.624	888.233	9167.18	-0.190476	0.0969019	-1.96566	0.0493382	0.0815143
SI1_00797	chr	945562	945864	+		hypothetical protein	1177	1052.72	1207.07	917.112	905.584	993.863	2961.8	-0.287566	0.0885727	-3.24667	0.00116765	0.00283133
SI1_00798	chr	945964	946149	-		hypothetical protein	1077.15	932.749	987.586	952.436	896.997	956.013	1687.39	-0.0963234	0.0910656	-1.05774	0.290175	0.372094
SI1_00799	chr	947436	948431	-		Tryptophan--tRNA ligase	245.605	220.921	244.26	250.977	268.785	259.898	2320.42	0.132951	0.0826407	1.60878	0.107663	0.160154
SI1_00800	chr	948479	948964	-		hypothetical protein	90.0467	81.2633	89.9616	150.066	148.405	132.674	525.987	0.722583	0.109688	6.58762	4.46919e-11	2.71946e-10
SI1_00801	chr	949069	949563	-		hypothetical protein	364.56	357.815	395.501	316.048	362.766	339.773	1652.99	-0.134507	0.0907424	-1.4823	0.13826	0.198969
SI1_00802	chr	949605	950834	-		Argininosuccinate synthase	550.279	566.083	577.473	487.532	528.863	485.458	6144.48	-0.174223	0.0737205	-2.36329	0.0181137	0.0336502
SI1_00803	chr	950985	952217	-		Dual-specificity RNA methyltransferase RlmN	105.651	104.754	107.707	130.806	139.012	120.021	1364.46	0.292961	0.0898199	3.26164	0.00110768	0.00269606
SI1_00804	chr	952670	953764	+		D-inositol-3-phosphate glycosyltransferase	71.1748	69.5588	71.8146	91.4787	90.955	90.5273	831.054	0.360242	0.0871657	4.13284	3.58301e-05	0.000114069
SI1_00805	chr	954023	955537	+		Competence protein ComM	54.7425	51.5387	52.7842	62.4781	56.6384	52.7166	783.696	0.110886	0.102445	1.0824	0.279075	0.360083
SI1_00807	chr	955793	956188	-		IS5 family transposase ISAzs9	171.049	186.235	155.398	189.004	145.439	166.09	627.446	-0.0362458	0.130166	-0.278457	0.780662	0.83008
SI1_00808	chr	956197	956562	-		IS5 family transposase ISAzs9	132.113	125.8	146.314	147.914	133.596	197.354	505.25	0.243471	0.152937	1.59198	0.11139	0.164559
SI1_00809	chr	956694	956936	-		hypothetical protein	411.402	403.414	512.802	560.896	495.846	642.83	1149.73	0.356366	0.131185	2.71652	0.00659724	0.0135863
SI1_00810	chr	957115	959001	-		hypothetical protein	161.585	157.772	151.661	241.621	209.265	227.181	3390	0.524739	0.0876767	5.98493	2.16477e-09	1.15777e-08
SI1_00811	chr	959051	960022	-		hypothetical protein	36.3126	38.8696	35.9214	41.9166	45.2853	39.6331	361.556	0.190764	0.118457	1.61041	0.107308	0.159772
SI1_00812	chr	960026	961246	+		ATP-dependent RNA helicase RhlE	75.0253	76.1606	70.9447	94.4827	101.114	82.7244	955.237	0.324717	0.105622	3.07432	0.00210981	0.00483248
SI1_00813	chr	961450	962505	+		Succinylglutamate desuccinylase	62.6943	61.8238	65.8372	63.096	77.6409	58.8359	643.574	0.0683909	0.122962	0.556196	0.578077	0.655289
SI1_00814	chr	962676	963974	-		Serine hydroxymethyltransferase 2	544.765	557.343	589.601	619.5	676.322	660.484	7407.19	0.209087	0.0750382	2.78641	0.00532958	0.0112119
SI1_00815	chr	964140	965627	+		putative amino acid permease YhdG	224.726	214.026	221.367	316.546	287.119	324.486	3694.63	0.490941	0.0827039	5.93613	2.91828e-09	1.54034e-08
SI1_00816	chr	965731	966726	+		Delta-aminolevulinic acid dehydratase	400.977	382.061	461.38	1834.69	1611.86	1826.72	10146.8	2.08332	0.0988288	21.0801	1.21086e-98	2.60335e-96
SI1_00817	chr	966962	967684	+		Aspartate/glutamate leucyltransferase	213.193	196.762	223.053	720.909	531.356	751.319	2980.16	1.66222	0.133212	12.478	9.84528e-36	2.83491e-34
SI1_00819	chr	968671	969828	+		Exopolyphosphatase	101.747	106.144	97.0866	186.125	198.209	166.437	1549.05	0.851826	0.0985133	8.64682	5.29549e-18	5.69266e-17
SI1_00820	chr	969929	970570	+		Ribosomal RNA large subunit methyltransferase E	227.856	235.711	236.363	259.46	264.834	244.595	1474.09	0.135028	0.081485	1.65709	0.0975004	0.146934
SI1_00821	chr	970631	971530	-		Fructokinase	403.17	387.999	438.351	495.969	543.646	563.888	3985.28	0.382751	0.0876414	4.36724	1.25827e-05	4.31693e-05
SI1_00822	chr	971665	971907	+		Sulfur carrier protein TusA	137.274	131.016	149.163	181.562	178.522	188.016	366.741	0.392196	0.115302	3.40146	0.000670275	0.00171151
SI1_00823	chr	972061	972297	+		Exodeoxyribonuclease 7 small subunit	354.241	320.104	422.96	370.417	447.982	314.685	825.959	0.0468364	0.14768	0.317148	0.751131	0.8079
SI1_00824	chr	972306	973241	+		Farnesyl diphosphate synthase	347.993	355.854	363.294	334.402	353.212	346.451	3074.44	-0.0460852	0.0719337	-0.640662	0.521742	0.607005
SI1_00825	chr	973246	975252	+		1-deoxy-D-xylulose-5-phosphate synthase	502.482	497.826	508.082	465.172	468.919	509.708	9262.69	-0.063835	0.0734396	-0.869217	0.384728	0.472698
SI1_00826	chr	975286	976026	+		16S/23S rRNA (cytidine-2'-O)-methyltransferase TlyA	228.664	208.706	216.805	175.887	196.243	193.055	1412.49	-0.211667	0.0897526	-2.35834	0.0183569	0.0340428
SI1_00827	chr	976791	979013	-		DNA topoisomerase 4 subunit A	75.2578	75.2791	78.8551	79.4379	77.7243	78.9865	1617.77	0.0412407	0.0769557	0.535902	0.592027	0.668283
SI1_00828	chr	979086	979865	-		DNA repair protein RecO	110.904	113.408	98.7163	110.818	118.984	120.762	821.489	0.116661	0.10234	1.13994	0.254312	0.333125
SI1_00829	chr	979914	980819	-		Elongation factor Ts	1446.73	1441.64	1346.69	1658.31	1450.85	1800.24	12953.9	0.21232	0.0993777	2.1365	0.0326387	0.0564094
SI1_00830	chr	980950	981753	-		30S ribosomal protein S2	3305.08	3023.75	2981.08	2833.9	2555.6	3422.25	22781	-0.0800146	0.116017	-0.689681	0.490395	0.577409
SI1_00831	chr	981969	983315	-		hypothetical protein	96.5583	90.9516	95.7786	121.156	119.924	123.815	1364.85	0.36449	0.0807732	4.51251	6.4065e-06	2.31885e-05
SI1_00832	chr	983506	984828	-		hypothetical protein	68.47	65.3389	66.3264	85.582	84.4998	91.3496	954.632	0.384433	0.089376	4.3013	1.69796e-05	5.69221e-05
SI1_00833	chr	984980	986239	-		hypothetical protein	68.4121	69.0057	70.9429	82.5364	98.8263	95.0781	954.82	0.407273	0.100826	4.03937	5.35948e-05	0.000165084
SI1_00834	chr	987227	989164	-		hypothetical protein	25.9502	25.4214	25.3074	26.7146	25.4492	26.4837	470.607	0.0354939	0.103233	0.343823	0.730979	0.791077
SI1_00835	chr	989161	989424	-		hypothetical protein	34.3901	32.82	27.1494	27.2848	27.32	21.7993	70.496	-0.30402	0.2282	-1.33225	0.182777	0.252012
SI1_00837	chr	990207	991493	-		ATP-dependent RNA helicase RhlE	774.792	849.055	663.2	774.992	922.286	750.417	9527.86	0.0960867	0.119954	0.801029	0.423115	0.512602
SI1_00838	chr	991816	992424	-		Protein DrgA	175.043	167.916	164.6	124.932	133.235	132.299	855.033	-0.379248	0.0912593	-4.15572	3.24266e-05	0.000104159
SI1_00839	chr	992463	993092	-		Bifunctional methionine biosynthesis protein MetXA/MetW	64.7689	62.6888	60.785	54.8456	56.4	53.8776	348.046	-0.18965	0.11447	-1.65677	0.0975664	0.146965
SI1_00840	chr	993095	994261	-		Homoserine O-acetyltransferase	81.7312	80.5481	81.6854	75.4189	88.6153	79.2054	888.773	-0.00467771	0.0976809	-0.0478876	0.961806	0.97023
SI1_00841	chr	994539	994970	+		Peroxiredoxin OsmC	442.756	369.416	442.75	415.287	410.023	414.064	1684.25	-0.0182637	0.0969714	-0.188341	0.85061	0.884908
SI1_00842	chr	995062	996135	-		Chorismate synthase	262.721	270.824	287.345	256.643	247.684	264.644	2669.19	-0.0948438	0.0785358	-1.20765	0.227182	0.302878
SI1_00843	chr	996164	996961	-		Enoyl-[acyl-carrier-protein] reductase [NADH] FabI	232.657	235.462	257.263	236.665	206.815	250.058	1770.04	-0.0653396	0.10053	-0.649948	0.515726	0.600656
SI1_00844	chr	997199	997807	+		Pyridoxine/pyridoxamine 5'-phosphate oxidase	216.585	213.08	236.392	259.844	277.443	266.913	1399.51	0.271597	0.0854531	3.17832	0.00148131	0.00351991
SI1_00845	chr	997890	998771	+		hypothetical protein	145.961	129.079	142.791	148.407	130.598	147.677	1164.42	0.0295021	0.0991794	0.297462	0.766114	0.819475
SI1_00846	chr	998933	999628	+		Phosphoadenosine phosphosulfate reductase	964.268	1007.79	799.569	1901.05	1620.85	1957.15	8979.28	0.981791	0.117598	8.34869	6.90238e-17	6.58585e-16
SI1_00847	chr	999725	1000519	+		Sulfate adenylyltransferase subunit 2	694.701	643.278	569.531	1818.63	1482.79	2060.02	9035.63	1.48993	0.13095	11.3778	5.39402e-30	1.22505e-28
SI1_00848	chr	1000548	1002431	+		Bifunctional enzyme CysN/CysC	704.547	692.843	603.808	1982.04	1820.46	2225.93	23651.2	1.58979	0.106054	14.9904	8.48834e-51	5.82444e-49
SI1_00849	chr	1002639	1002974	+		hypothetical protein	466.336	478.562	421.757	1388.78	1147.78	1412.54	2792.5	1.52977	0.109851	13.9259	4.41085e-44	1.95121e-42
SI1_00850	chr	1002967	1004655	+		Sulfite reductase [ferredoxin]	378.268	372.339	322.271	1059.26	890.224	1140.35	10992.8	1.52496	0.115426	13.2116	7.52448e-40	2.58154e-38
SI1_00851	chr	1004642	1005136	+		hypothetical protein	237.407	229.791	224.435	683.938	595.897	744.796	2102.01	1.5487	0.104852	14.7703	2.27648e-49	1.41185e-47
SI1_00852	chr	1005207	1006535	+		3-deoxy-D-manno-octulosonic acid transferase	64.7835	61.4051	59.9405	94.5112	92.3386	94.7373	971.751	0.596288	0.0884731	6.73976	1.58647e-11	1.00518e-10
SI1_00853	chr	1006535	1007521	+		Tetraacyldisaccharide 4'-kinase	38.758	34.2978	35.4792	33.6395	34.8179	28.6781	317.337	-0.159721	0.130541	-1.22353	0.221128	0.295785
SI1_00854	chr	1007554	1008435	+		Lipid A biosynthesis lauroyltransferase	34.0037	28.8999	32.7375	27.308	26.4563	29.8284	247.123	-0.195551	0.136911	-1.42831	0.153203	0.217082
SI1_00855	chr	1008607	1008951	+		hypothetical protein	102.307	101.334	102.392	183.342	177.699	214.473	475.449	0.909746	0.118394	7.68409	1.54093e-14	1.24238e-13
SI1_00856	chr	1009016	1010353	-		Penicillin-binding protein activator LpoA	209.816	210.762	220.778	255.886	268.494	267.202	2996.98	0.303015	0.0725769	4.17509	2.97863e-05	9.62534e-05
SI1_00857	chr	1010431	1011300	+		Ribosomal RNA small subunit methyltransferase I	87.1197	89.1694	93.0942	76.7149	90.7045	80.8646	703.975	-0.117807	0.103395	-1.13939	0.25454	0.333289
SI1_00858	chr	1011420	1012124	-		hypothetical protein	119.375	117.899	138.265	111.432	128.783	93.4598	781.386	-0.170104	0.13172	-1.2914	0.196564	0.268269
SI1_00859	chr	1012329	1013288	-		hypothetical protein	116.781	111.455	105.592	86.5225	106.95	64.5972	888.283	-0.372006	0.159137	-2.33764	0.0194059	0.0357622
SI1_00860	chr	1013929	1015500	+		Vitamin B12 transporter BtuB	8.43602	10.1263	9.184	3.22184	3.57601	3.28739	92.9892	-1.45999	0.208414	-7.00523	2.46589e-12	1.69563e-11
SI1_00861	chr	1015501	1016832	+		hypothetical protein	5.82045	5.3703	5.61157	3.37987	4.06108	2.20438	55.0666	-0.795592	0.269331	-2.95396	0.00313727	0.00691099
SI1_00862	chr	1016892	1017023	+		hypothetical protein	0	0	0.775696	0	0.803528	0	0.324039	0.137235	3.19933	0.042895	0.965785	0.972723
SI1_00863	chr	1017619	1019028	-		Glutamate--cysteine ligase EgtA	176.964	175.776	171.379	167.467	197.688	155.683	2303.21	-0.00987314	0.103867	-0.0950552	0.924271	0.946277
SI1_00864	chr	1019118	1019861	-		hypothetical protein	68.4187	75.8332	66.4721	57.7876	71.4233	59.3562	464.446	-0.16071	0.125864	-1.27685	0.201656	0.274058
SI1_00865	chr	1020053	1020979	+		4-hydroxybenzoate octaprenyltransferase	61.8449	65.645	62.7385	60.8278	70.1384	58.5347	550.273	-0.00566488	0.111465	-0.0508219	0.959467	0.96878
SI1_00866	chr	1021028	1021771	-		Carboxymethylenebutenolidase	125.731	131.354	132.394	139.326	134.863	138.603	933.102	0.0830345	0.0865389	0.959505	0.337305	0.422778
SI1_00867	chr	1021814	1023232	-		Galactose-proton symporter	223.36	222.374	228.307	202.177	195.014	202.702	2826	-0.168864	0.0714998	-2.36174	0.0181893	0.0337712
SI1_00868	chr	1023540	1024883	+		High-affinity gluconate transporter	140.037	139.88	140.484	115.983	121.376	119.285	1632.64	-0.238008	0.0765679	-3.10846	0.00188067	0.00435714
SI1_00869	chr	1025334	1025753	+		hypothetical protein	95.696	91.6344	98.4912	75.569	72.4782	67.3936	329.103	-0.40787	0.11911	-3.42433	0.000616326	0.00157875
SI1_00870	chr	1025794	1026681	-		S-formylglutathione hydrolase	381.507	356.028	392.617	187.203	207.354	189.4	2379.35	-0.95289	0.0846802	-11.2528	2.24351e-29	4.7916e-28
SI1_00871	chr	1026684	1027799	-		S-(hydroxymethyl)glutathione dehydrogenase	493.876	468.722	554.623	261.708	262.313	269.208	4030.15	-0.935798	0.0865789	-10.8086	3.13352e-27	5.77462e-26
SI1_00872	chr	1028045	1028920	+		hypothetical protein	173.162	170.447	154.055	569.172	483.955	588.588	2929.97	1.72089	0.10569	16.2823	1.3173e-59	1.03617e-57
SI1_00873	chr	1028994	1029590	+		RNA polymerase-binding transcription factor CarD	530.901	479.617	530.139	820.085	834.313	770.799	3700.71	0.654089	0.0810664	8.06856	7.1133e-16	6.26787e-15
SI1_00874	chr	1029773	1033960	-		hypothetical protein	95.2882	94.3267	94.8616	102.418	103.812	97.7904	3852.84	0.0951481	0.0704135	1.35128	0.176607	0.24455
SI1_00875	chr	1033960	1035843	-		Translocation and assembly module subunit TamA	99.0871	99.4664	96.1962	106.695	109.331	102.051	1804.96	0.109127	0.0788032	1.38481	0.166112	0.232252
SI1_00876	chr	1036561	1037964	+		tRNA-2-methylthio-N(6)-dimethylallyladenosine synthase	366.193	386.064	359.903	333.24	331.871	347.915	4665.02	-0.135712	0.0751225	-1.80654	0.0708342	0.110947
SI1_00877	chr	1037982	1039121	+		PhoH-like protein	264.781	250.549	268.015	253.533	238.741	270.34	2755.11	-0.0393668	0.0840108	-0.468592	0.639361	0.711505
SI1_00878	chr	1039105	1039719	+		Endoribonuclease YbeY	342.525	394.317	346.634	294.825	286.809	281.306	1871.66	-0.329437	0.0922232	-3.57217	0.000354031	0.000956818
SI1_00879	chr	1039716	1040651	+		hypothetical protein	241.622	242.941	226.225	130.105	143.234	120.335	1616.35	-0.853077	0.096182	-8.86941	7.35362e-19	8.26322e-18
SI1_00880	chr	1040823	1041443	+		hypothetical protein	271.044	260.717	273.704	262.253	257.905	289.179	1567.65	0.00604787	0.0867637	0.069705	0.944428	0.958747
SI1_00881	chr	1041468	1046024	+		Chromosome partition protein Smc	136.059	133.515	127.175	116.403	118.076	122.475	5369.92	-0.153502	0.0740649	-2.07253	0.0382156	0.0650715
SI1_00882	chr	1046113	1047633	-		Succinyl-CoA:acetate CoA-transferase	972.089	896.349	1042.63	376.867	450.204	419.065	9883.23	-1.22446	0.0957408	-12.7894	1.87987e-37	5.71942e-36
SI1_00883	chr	1048351	1049118	+		hypothetical protein	161.252	145.353	165.72	164.281	165.037	170.057	1166.49	0.079893	0.0899455	0.888237	0.374413	0.462283
SI1_00884	chr	1049198	1049533	+		hypothetical protein	136.015	125.637	139.57	159.445	163.834	152.405	460.544	0.245549	0.10721	2.29036	0.0220004	0.0399951
SI1_00885	chr	1049545	1050096	+		hypothetical protein	54.7015	62.9687	67.3338	56.8865	76.4749	63.6185	329.536	0.0908333	0.147104	0.617475	0.536922	0.622115
SI1_00886	chr	1050308	1051606	+		Citrate synthase	1365.09	1275.85	1488.27	674.172	750.38	686.071	12669	-0.968516	0.0869167	-11.143	7.74304e-29	1.60072e-27
SI1_00887	chr	1051758	1052090	-		hypothetical protein	309.096	360.34	376.359	323.791	281.249	252.887	990.935	-0.285881	0.122685	-2.3302	0.0197954	0.0363554
SI1_00888	chr	1052232	1052993	+		Orotate phosphoribosyltransferase	206.03	197.269	200.887	208.409	210.6	170.471	1421.86	-0.0359999	0.104583	-0.344224	0.730678	0.791077
SI1_00889	chr	1053013	1053849	+		Glutamate racemase	116.88	112.305	118.417	103.002	111.008	92.8931	856.324	-0.179668	0.100415	-1.78926	0.0735736	0.114736
SI1_00890	chr	1054006	1054986	-		Octaprenyl diphosphate synthase	525.549	566.192	543.585	603.362	645.801	663.751	5441.57	0.225305	0.0784001	2.87378	0.00405587	0.00869114
SI1_00891	chr	1055187	1055963	+		tRNA1(Val) (adenine(37)-N6)-methyltransferase	145.205	145.484	141.662	247.262	245.985	243.061	1419.5	0.767256	0.0790878	9.70131	2.97643e-22	4.10214e-21
SI1_00892	chr	1056107	1057111	-		Ribonucleoside-diphosphate reductase subunit beta	251.221	237.89	245.333	486.259	498.456	520.05	3517.74	1.03407	0.0746083	13.86	1.10698e-43	4.82435e-42
SI1_00893	chr	1057372	1059318	-		Vitamin B12-dependent ribonucleoside-diphosphate reductase	499.576	502.042	418.928	868.777	828.86	853.997	12091.9	0.843559	0.0959721	8.78962	1.50066e-18	1.66311e-17
SI1_00894	chr	1059533	1060024	-		Molybdopterin synthase catalytic subunit	51.4202	51.6036	49.9472	61.3075	52.1705	65.4088	255.279	0.223543	0.139089	1.60719	0.108013	0.1606
SI1_00895	chr	1060032	1060286	-		hypothetical protein	67.6073	62.8205	65.0489	67.5298	61.5597	62.1791	154.175	-0.032241	0.15512	-0.207845	0.83535	0.875814
SI1_00896	chr	1060334	1060858	-		hypothetical protein	177.791	190.369	187.231	152.21	116.773	130.872	784.093	-0.475066	0.11763	-4.03864	5.37609e-05	0.00016528
SI1_00897	chr	1060965	1061564	-		CDP-diacylglycerol--glycerol-3-phosphate 3-phosphatidyltransferase	406.004	400.145	390.625	432.003	380.246	447.678	2304.59	0.0732085	0.0921268	0.79465	0.426817	0.516117
SI1_00898	chr	1061658	1063583	-		UvrABC system protein C	350.047	361.047	295.054	462.821	402.565	500.41	7143.79	0.43957	0.11606	3.78745	0.000152203	0.00043477
SI1_00899	chr	1064006	1064800	+		Exodeoxyribonuclease III	154.749	155.37	152.364	181.495	203.726	167.236	1261.29	0.255931	0.099196	2.58006	0.00987844	0.019617
SI1_00900	chr	1065071	1065787	-		Alkaline phosphatase synthesis transcriptional regulatory protein SphR	469.364	515.974	514.101	624.596	644.383	645.071	3825.88	0.351505	0.0769368	4.56875	4.9064e-06	1.79604e-05
SI1_00901	chr	1065929	1066474	+		hypothetical protein	131.904	121.97	119.082	177.276	182.798	184.779	783.412	0.545887	0.095057	5.74273	9.31603e-09	4.73137e-08
SI1_00902	chr	1066487	1068316	-		K(+)/H(+) antiporter NhaP2	125.089	124.423	130.648	161.506	163.967	180.474	2534.85	0.411691	0.0825594	4.9866	6.14498e-07	2.51173e-06
SI1_00903	chr	1068462	1069757	-		Ribosomal RNA small subunit methyltransferase B	202.841	203.21	195.935	176.727	205.993	201.912	2404.18	-0.0431626	0.0897437	-0.480954	0.630549	0.704005
SI1_00904	chr	1069788	1071290	-		Inosine-5'-monophosphate dehydrogenase	360.398	351.116	356.294	420.844	403.233	442.135	5484.18	0.245122	0.0741863	3.30414	0.000952691	0.00234895
SI1_00905	chr	1071442	1073016	-		hypothetical protein	111.726	118.405	128.526	360.23	269.373	413.124	3450.7	1.53968	0.144547	10.6517	1.71213e-26	3.06756e-25
SI1_00906	chr	1073013	1074323	-		hypothetical protein	106.602	104.131	120.121	369.242	255.334	401.532	2781.27	1.63309	0.15338	10.6474	1.79339e-26	3.17785e-25
SI1_00907	chr	1074350	1076296	-		hypothetical protein	274.911	257.386	287.928	1115.5	742.024	1288.02	12072.6	1.93943	0.16547	11.7208	9.9766e-32	2.41914e-30
SI1_00908	chr	1076646	1077431	-		Ribonuclease BN	192.86	195.603	182.247	238.559	261.251	276.141	1654.78	0.442053	0.0925542	4.77615	1.78683e-06	6.89296e-06
SI1_00909	chr	1077435	1078232	-		putative metal-dependent hydrolase YcfH	213.993	229.654	186.82	360.215	339.065	390.026	2145.84	0.787404	0.107945	7.29448	2.99817e-13	2.22278e-12
SI1_00910	chr	1078232	1079770	-		Methionine--tRNA ligase	341.627	342.903	303.184	637.489	522.058	688.747	6824.53	0.903039	0.117376	7.69357	1.43088e-14	1.15654e-13
SI1_00911	chr	1079767	1080732	-		hypothetical protein	86.91	79.3692	83.8426	74.4505	73.7849	68.4514	704.93	-0.207327	0.0974109	-2.12837	0.0333061	0.0573477
SI1_00912	chr	1080740	1081402	-		Thymidylate kinase	135.553	135.397	141.464	121.886	143.981	120.638	827.942	-0.0936693	0.104	-0.900663	0.367768	0.455823
SI1_00913	chr	1081419	1082726	-		hypothetical protein	121.275	118.928	130.338	118.143	132.015	123.555	1521.6	0.0119783	0.0873047	0.137201	0.890872	0.91674
SI1_00914	chr	1082723	1083712	-		Tn3 family transposase TnXax1	65.3283	68.8966	64.8482	77.3068	89.888	71.8933	678.08	0.263893	0.113618	2.32263	0.020199	0.0370124
SI1_00915	chr	1084084	1084659	+		hypothetical protein	99.7087	103.723	95.6368	115.871	140.132	107.254	596.359	0.280141	0.124183	2.25587	0.024079	0.0433746
SI1_00916	chr	1084656	1085750	+		hypothetical protein	96.7008	91.917	94.1631	94.9734	93.9578	98.8935	976.78	0.0245685	0.086588	0.28374	0.77661	0.827682
SI1_00917	chr	1085787	1086251	-		hypothetical protein	121.097	109.85	108.117	143.773	134.578	131.341	544.324	0.272175	0.106994	2.54384	0.010964	0.0215341
SI1_00918	chr	1086346	1087188	+		Undecaprenyl-diphosphatase	130.206	129.672	125.712	164.218	162.936	191.709	1192.02	0.42708	0.0996412	4.28618	1.81772e-05	6.06849e-05
SI1_00919	chr	1087204	1087962	+		hypothetical protein	73.3834	71.0161	77.5696	98.9073	97.4016	105.38	621.282	0.441889	0.0993367	4.4484	8.65141e-06	3.0393e-05
SI1_00920	chr	1087944	1089173	-		hypothetical protein	92.4734	88.3814	94.4003	101.203	98.3048	110.097	1124.56	0.168779	0.0906307	1.86228	0.0625642	0.0998364
SI1_00922	chr	1089451	1090593	-		hypothetical protein	119.504	133.892	96.4795	33.8732	27.8388	31.4432	792.273	-1.91149	0.14463	-13.2164	7.05168e-40	2.44534e-38
SI1_00923	chr	1090580	1090837	-		hypothetical protein	1.97696	1.56201	2.38121	1.30872	0.822215	0.910461	3.61283	-0.962024	0.928894	-1.03567	0.300358	0.383474
SI1_00924	chr	1090834	1091061	-		hypothetical protein	1.78967	1.32566	1.79635	0	0	1.54539	2.30177	-1.70873	1.34625	-1.26925	0.204353	0.27714
SI1_00925	chr	1091077	1091214	-		hypothetical protein	0	0	1.48394	0	0	0	0.317544	-1.71833	3.68529	-0.466268	0.641024	0.712862
SI1_00926	chr	1091253	1091540	-		hypothetical protein	4.60466	3.84809	2.13316	1.56319	1.47314	1.22343	6.69201	-1.31378	0.723631	-1.81554	0.0694417	0.109137
SI1_00927	chr	1091537	1091818	-		hypothetical protein	3.97915	5.71631	6.17256	1.59645	4.13732	2.08244	10.4354	-1.01164	0.58464	-1.73036	0.0835653	0.128088
SI1_00928	chr	1092109	1092642	-		hypothetical protein	47.5669	43.7715	51.3877	33.512	38.7319	30.572	204.927	-0.471574	0.151704	-3.10852	0.0018803	0.00435714
SI1_00929	chr	1092835	1093461	-		hypothetical protein	13.6665	15.7472	11.4313	12.5654	14.5481	15.3602	81.6966	0.0540803	0.217966	0.248113	0.804047	0.850738
SI1_00930	chr	1093530	1093745	+		hypothetical protein	158.684	154.39	148.373	116.718	119.324	117.449	275.212	-0.38532	0.124193	-3.10259	0.00191837	0.00443813
SI1_00931	chr	1094200	1094946	+		hypothetical protein	57.0825	58.6696	56.199	42.1873	48.4182	42.4516	356.196	-0.369943	0.118885	-3.11178	0.00185961	0.00431843
SI1_00932	chr	1095154	1095417	+		hypothetical protein	38.2541	24.4242	29.4764	26.8584	32.1411	31.5868	75.4143	-0.0249326	0.235362	-0.105933	0.915635	0.938927
SI1_00933	chr	1095414	1095650	+		hypothetical protein	0.860852	1.27531	0	0	0.895069	0	1.12575	-1.22701	1.92946	-0.635933	0.52482	0.609487
SI1_00934	chr	1095650	1096003	+		hypothetical protein	2.5935	2.27683	1.73546	1.27175	1.79772	2.986	7.01061	-0.133126	0.671206	-0.198339	0.84278	0.880326
SI1_00935	chr	1096057	1096284	+		hypothetical protein	3.57933	3.97697	2.24544	0.987278	1.8608	2.06052	5.2482	-1.00139	0.789649	-1.26814	0.204746	0.277323
SI1_00936	chr	1096286	1096600	+		hypothetical protein	1.94307	0.959523	0	0.3573	0.673433	0.745711	2.30939	-0.714122	1.27729	-0.559093	0.576098	0.653841
SI1_00937	chr	1096597	1096830	+		hypothetical protein	1.74378	1.29167	0	0	0.453272	0.501921	1.46423	-1.6741	1.69047	-0.990319	0.322018	0.407098
SI1_00938	chr	1096869	1097114	+		hypothetical protein	1.24404	0.409552	2.08114	0.457519	1.72465	1.43231	2.82093	-0.0400447	1.07704	-0.0371802	0.970341	0.976092
SI1_00939	chr	1097116	1097349	+		hypothetical protein	1.74378	0	0	0	0.906545	1.00384	1.33803	0.128929	1.82236	0.070748	0.943598	0.958667
SI1_00940	chr	1097346	1098881	+		Replicative DNA helicase	5.11383	5.37857	5.66622	3.88355	4.14319	4.12908	67.984	-0.411175	0.219989	-1.86907	0.0616132	0.0985139
SI1_00941	chr	1098878	1099084	+		hypothetical protein	0.985613	0.486714	0.989293	0.543718	1.53718	0.567389	1.65168	0.119384	1.33218	0.0896158	0.928593	0.948894
SI1_00942	chr	1099081	1099365	+		hypothetical protein	3.57933	3.53508	2.51489	2.76438	1.48864	1.23631	6.74096	-0.811933	0.69435	-1.16934	0.242265	0.319422
SI1_00943	chr	1099368	1100309	+		hypothetical protein	7.90531	7.91453	4.56524	5.2571	7.99434	9.60043	63.7108	0.161076	0.297244	0.541897	0.587889	0.66501
SI1_00944	chr	1100306	1100788	+		hypothetical protein	12.461	12.3069	8.69165	13.2823	11.8583	18.2375	58.0489	0.369537	0.270828	1.36447	0.172419	0.23947
SI1_00945	chr	1101043	1101657	+		hypothetical protein	22.3927	22.1158	23.6417	6.58827	6.55365	5.34729	83.2974	-1.87988	0.224202	-8.38473	5.08415e-17	4.93867e-16
SI1_00946	chr	1101626	1103782	+		hypothetical protein	2.97946	3.54983	3.32287	1.04358	0.688419	2.01466	45.8717	-1.40594	0.344193	-4.08473	4.4128e-05	0.000137633
SI1_00947	chr	1103800	1104549	+		hypothetical protein	4.08044	4.43299	6.55308	3.30146	2.26274	2.19239	26.7416	-0.95714	0.376357	-2.54317	0.0109852	0.0215364
SI1_00948	chr	1104546	1104824	+		hypothetical protein	1.46252	2.52777	2.56897	2.42042	2.66115	2.94676	6.36106	0.289811	0.686824	0.421959	0.673055	0.741073
SI1_00949	chr	1104821	1106503	+		hypothetical protein	2.97002	3.95098	3.2853	2.47435	2.20576	2.02379	44.502	-0.60708	0.278743	-2.17792	0.0294118	0.0517756
SI1_00950	chr	1106503	1107297	+		Putative signal peptide peptidase SppA	2.438	3.92861	3.73505	1.98201	2.13466	3.10244	21.5265	-0.489655	0.403559	-1.21334	0.224999	0.30034
SI1_00951	chr	1107363	1108010	+		hypothetical protein	2.51879	2.79861	2.37018	1.21581	0.491045	0.906246	10.4408	-1.56613	0.591137	-2.64935	0.00806464	0.0163062
SI1_00952	chr	1108023	1108445	+		hypothetical protein	3.37625	4.52541	5.56741	1.59645	3.51045	2.22127	13.7429	-0.871241	0.508329	-1.71393	0.086541	0.132272
SI1_00953	chr	1108459	1109535	+		hypothetical protein	12.7869	13.8449	12.4543	19.542	13.0982	18.648	152.202	0.389141	0.188448	2.06498	0.0389249	0.0660351
SI1_00954	chr	1109538	1109738	+		hypothetical protein	1.52255	1.00249	1.01882	1.1199	1.58307	1.75298	2.51394	0.328742	1.07182	0.306713	0.759062	0.813821
SI1_00955	chr	1109735	1110097	+		hypothetical protein	2.5292	2.22038	1.12828	1.24022	2.92192	4.20618	8.08957	0.503444	0.671326	0.749925	0.4533	0.542245
SI1_00956	chr	1110069	1110593	+		hypothetical protein	3.49752	3.83809	1.75529	1.0719	1.21218	2.23713	11.1877	-1.01865	0.581792	-1.75088	0.0799665	0.123334
SI1_00957	chr	1110604	1110843	+		hypothetical protein	3.40037	2.51875	3.41306	1.87583	0	2.44686	5.12428	-1.1311	0.870805	-1.29891	0.193975	0.265409
SI1_00958	chr	1110840	1111046	+		hypothetical protein	0	0	0.494647	0	0	0
SI1_00959	chr	1111055	1111405	+		hypothetical protein	1.74378	4.59259	2.33372	1.28262	0.302182	1.67307	6.55408	-1.43181	0.792156	-1.80749	0.0706863	0.110823
SI1_00960	chr	1111412	1111612	+		hypothetical protein	3.0451	1.00249	2.03765	1.1199	1.58307	0	2.75974	-1.14831	1.14583	-1.00216	0.316267	0.400928
SI1_00961	chr	1112084	1113352	+		hypothetical protein	143.249	130.125	154.032	428.114	352.549	480.719	3350.15	1.56133	0.124377	12.5532	3.81889e-36	1.1299e-34
SI1_00962	chr	1113353	1114021	+		hypothetical protein	77.1563	57.6789	72.8528	214.332	197.228	257.897	917.288	1.6883	0.141187	11.9579	5.90509e-33	1.52351e-31
SI1_00963	chr	1114887	1115915	-		hypothetical protein	131.653	124.934	125.875	112.331	111.529	103.753	1142.28	-0.223877	0.0868022	-2.57917	0.00990394	0.0196555
SI1_00964	chr	1115870	1116925	-		hypothetical protein	114.473	116.397	124.305	100.186	103.655	90.7564	1072.55	-0.26987	0.0936141	-2.88279	0.00394172	0.00848061
SI1_00965	chr	1117287	1117508	+		hypothetical protein	307.411	296.35	302.102	419.273	396.552	415.835	741.823	0.442306	0.0921391	4.80041	1.58338e-06	6.18209e-06
SI1_00966	chr	1118326	1118637	+		hypothetical protein	104.954	97.5207	96.1565	186.14	158.419	191.608	407.204	0.842755	0.124914	6.74667	1.51274e-11	9.60351e-11
SI1_00967	chr	1119089	1119316	+		hypothetical protein	101.116	117.983	107.332	48.3766	49.3113	46.3616	167.726	-1.18065	0.159779	-7.38929	1.4762e-13	1.12547e-12
SI1_00968	chr	1119316	1119714	+		hypothetical protein	62.6383	60.8539	63.1288	46.5431	35.6211	40.6216	193.012	-0.6058	0.153248	-3.95308	7.71525e-05	0.000231242
SI1_00969	chr	1119749	1121596	+		hypothetical protein	121.386	106.583	111.091	84.8386	80.1806	81.2867	1691.22	-0.461865	0.0888631	-5.19749	2.01998e-07	8.70912e-07
SI1_00970	chr	1121593	1122906	+		Type-1 restriction enzyme EcoKI specificity protein	58.2255	53.5186	56.8844	45.3111	41.4899	42.9039	612.838	-0.379433	0.10051	-3.77508	0.000159957	0.000455305
SI1_00971	chr	1122903	1123865	+		hypothetical protein	38.9824	35.4665	33.918	25.4785	28.1961	25.1242	281.804	-0.459814	0.131202	-3.50464	0.000457233	0.0011969
SI1_00972	chr	1123862	1126933	+		hypothetical protein	41.442	39.749	42.3633	29.3831	30.556	28.2154	1016.66	-0.487266	0.0874519	-5.57182	2.52094e-08	1.2189e-07
SI1_00973	chr	1127222	1128058	+		IS5 family transposase IS1031C	13.6502	13.7222	13.3342	13.0434	10.2644	11.2258	98.4643	-0.239114	0.19219	-1.24415	0.213443	0.287402
SI1_00974	chr	1128196	1128864	+		hypothetical protein	32.4788	31.0231	37.1917	34.8248	30.4404	30.3718	205.291	-0.0744967	0.147646	-0.504563	0.613866	0.688119
SI1_00975	chr	1128926	1129483	-		hypothetical protein	75.3199	68.611	89.547	79.6722	63.6775	89.0343	406.302	-0.00746023	0.154463	-0.0482978	0.961479	0.970203
SI1_00976	chr	1129705	1130181	-		hypothetical protein	65.2272	50.6918	75.1303	60.168	41.5813	58.6016	261.961	-0.253212	0.186768	-1.35575	0.175178	0.24278
SI1_00977	chr	1130228	1130788	+		hypothetical protein	98.0106	81.5338	96.1863	109.741	107.011	99.6541	519.228	0.198495	0.11481	1.7289	0.0838277	0.12843
SI1_00978	chr	1130833	1131918	-		hypothetical protein	63.7804	51.3027	59.5872	67.364	57.6232	77.5426	640.397	0.212554	0.137307	1.54802	0.121618	0.177394
SI1_00979	chr	1131983	1132168	-		hypothetical protein	56.49	53.0833	64.9583	94.3965	74.132	77.6682	122.316	0.495901	0.184929	2.68157	0.00732775	0.014957
SI1_00980	chr	1132430	1133026	+		hypothetical protein	249.132	270.185	219.877	388.174	359.948	372.218	1735.8	0.598432	0.103017	5.80909	6.28131e-09	3.21543e-08
SI1_00981	chr	1133117	1133407	-		hypothetical protein	681.125	684.13	588.665	1017.2	986.302	932.331	2224.68	0.586105	0.0958682	6.11365	9.73759e-10	5.34987e-09
SI1_00982	chr	1133684	1133857	-		hypothetical protein	355.866	355.52	356.018	395.217	596.772	246.374	626.959	0.212956	0.351211	0.606349	0.544283	0.626897
SI1_00983	chr	1133992	1135389	-		Galactose-proton symporter	97.9247	102.984	122.167	65.6942	60.6957	67.462	1129.48	-0.737186	0.110133	-6.69363	2.17708e-11	1.35804e-10
SI1_00984	chr	1135568	1136896	+		hypothetical protein	31.3939	29.8687	31.8963	23.5431	27.534	25.7169	353.065	-0.278765	0.119095	-2.3407	0.0192478	0.0354913
SI1_00985	chr	1137339	1138751	-		GTPase Der	159.839	177.756	164.059	143.614	174.825	145.544	2133.02	-0.113547	0.104507	-1.0865	0.277256	0.358766
SI1_00986	chr	1138765	1140198	-		Outer membrane protein assembly factor BamB	142.061	140.937	146.662	154.775	170.267	164.626	2060.73	0.188008	0.0792005	2.37382	0.0176053	0.0327433
SI1_00987	chr	1140185	1140922	-		hypothetical protein	177.621	186.892	173.428	206.646	255.966	230.92	1420.7	0.365545	0.103673	3.52594	0.000421986	0.0011155
SI1_00988	chr	1141117	1141512	-		hypothetical protein	52.8087	44.2689	49.386	64.8013	68.2999	54.5725	206.818	0.358488	0.152623	2.34885	0.0188316	0.0348234
SI1_00989	chr	1141622	1142536	-		hypothetical protein	27.3144	29.0688	26.8569	30.9973	33.1528	30.5497	254.535	0.185605	0.129129	1.43736	0.150616	0.213887
SI1_00990	chr	1142624	1143460	+		tRNA-modifying protein YgfZ	546.618	585.481	476.483	998.424	904.41	1012.42	5920.4	0.856441	0.103343	8.2874	1.15748e-16	1.08514e-15
SI1_00991	chr	1143524	1143946	+		Phosphoribosyl-AMP cyclohydrolase	381.275	334.88	289.989	644.167	618.341	616.679	1908.21	0.899845	0.112338	8.01018	1.14539e-15	9.95654e-15
SI1_00992	chr	1144018	1144260	+		hypothetical protein	268.671	240.888	215.318	572.475	556.518	445.148	873.323	1.11768	0.131731	8.48458	2.16498e-17	2.18874e-16
SI1_00993	chr	1144659	1145888	-		Lipid-A-disaccharide synthase	85.175	87.4804	75.3371	102.118	95.4592	84.7928	1019.97	0.186198	0.110908	1.67885	0.0931805	0.141415
SI1_00994	chr	1146214	1147305	-		Phosphate-binding protein PstS	82.3001	88.8481	89.546	84.4122	89.3594	80.2356	878.59	-0.03779	0.0944524	-0.400096	0.689086	0.755371
SI1_00995	chr	1147306	1149768	-		Phenylalanine--tRNA ligase beta subunit	218.725	221.707	198.797	210.659	232.414	239.143	5088.72	0.0926584	0.0898623	1.03112	0.302487	0.385124
SI1_00996	chr	1149772	1150842	-		Phenylalanine--tRNA ligase alpha subunit	316.51	336.491	295.512	356.775	384.352	383.273	3471.03	0.244164	0.0870442	2.80506	0.00503071	0.0106357
SI1_00997	chr	1151063	1151419	-		50S ribosomal protein L20	2658.86	2791.08	2723.85	3227.68	2749.09	3169.16	9666.89	0.161466	0.0888692	1.8169	0.0692326	0.108862
SI1_00998	chr	1151434	1151745	-		hypothetical protein	461.992	419.145	452.887	524.51	451.119	565.79	1402.54	0.207689	0.10815	1.92038	0.0548095	0.0894537
SI1_00999	chr	1151904	1152635	+		Cyclic-di-GMP-binding biofilm dispersal mediator protein	210.154	214.713	234.718	219.564	236.474	226.235	1535.29	0.0484683	0.085888	0.56432	0.572537	0.651298
SI1_01000	chr	1153033	1154514	+		Polyol:NADP oxidoreductase	214.622	202.655	206.373	352.382	376.311	376.203	4004.37	0.824306	0.0748552	11.012	3.34475e-28	6.57734e-27
SI1_01001	chr	1154689	1157052	+		Quinoprotein glucose dehydrogenase	293.648	277.36	306.569	258.331	265.164	269.776	6174.23	-0.14617	0.0733158	-1.9937	0.0461848	0.0768555
SI1_01002	chr	1157486	1158814	+		Nicotinate dehydrogenase subunit B	377.034	334.544	365.036	701.297	581.566	698.864	6354.08	0.879866	0.101522	8.66673	4.4469e-18	4.8125e-17
SI1_01003	chr	1158836	1159309	+		Isoquinoline 1-oxidoreductase subunit alpha	372.749	346.248	365.284	618.548	618.045	680.414	2223.83	0.821384	0.084497	9.72086	2.45701e-22	3.43023e-21
SI1_01004	chr	1159302	1161626	+		Membrane-bound aldehyde dehydrogenase [pyrroloquinoline-quinone]	328.146	334.316	327.654	486.553	472.027	502.886	8910.69	0.560943	0.069202	8.10588	5.2365e-16	4.65226e-15
SI1_01005	chr	1162100	1163296	-		Glycerophosphodiester phosphodiesterase, periplasmic	30.4243	28.449	25.2344	28.49	32.697	30.319	328.661	0.120774	0.130135	0.928065	0.353374	0.440522
SI1_01006	chr	1163431	1164177	-		Major phosphate-irrepressible acid phosphatase	52.1663	52.1957	49.8938	50.0221	51.542	41.351	347.038	-0.109953	0.12778	-0.860488	0.38952	0.477462
SI1_01007	chr	1164338	1165243	-		Polyphosphate:ADP phosphotransferase	17.4522	20.6837	16.5002	17.7645	20.7214	18.2786	157.808	0.0544974	0.166553	0.327208	0.743511	0.801947
SI1_01008	chr	1165302	1165571	-		hypothetical protein	16.2462	16.0454	19.3407	19.592	20.8203	21.7499	48.0192	0.267271	0.259126	1.03143	0.302339	0.385124
SI1_01009	chr	1165863	1166840	+		hypothetical protein	121.203	112.906	112.233	118.189	85.6768	113.486	1014.93	-0.127211	0.130476	-0.974971	0.329575	0.414701
SI1_01010	chr	1166814	1167191	-		hypothetical protein	22.1294	16.2586	18.1488	23.82	18.2388	22.9928	71.8581	0.200052	0.232075	0.862016	0.388679	0.476974
SI1_01011	chr	1167776	1168042	+		hypothetical protein	17.5749	17.3577	16.1066	29.5074	30.9855	32.9914	60.325	0.871539	0.236056	3.69209	0.000222421	0.000621046
SI1_01012	chr	1168324	1170741	-		hypothetical protein	68.4714	65.4166	57.5054	130.005	114.488	140.764	2180.12	1.008	0.112337	8.97297	2.88626e-19	3.31252e-18
SI1_01013	chr	1172367	1172708	-		CRISPR-associated endoribonuclease Cas2	34.3019	41.2426	40.1184	33.2383	32.8742	41.5538	119.407	-0.106092	0.185666	-0.571415	0.567719	0.648104
SI1_01014	chr	1172689	1173651	-		CRISPR-associated endonuclease Cas1	38.029	37.245	39.7659	38.2178	35.4654	36.5886	339.181	-0.0618731	0.115696	-0.534792	0.592794	0.668681
SI1_01015	chr	1173665	1174354	-		hypothetical protein	79.6868	75.6354	78.9456	109.777	108.064	107.747	603.865	0.474242	0.0958762	4.94639	7.56008e-07	3.06297e-06
SI1_01016	chr	1174351	1175130	-		hypothetical protein	85.4015	74.3999	76.2688	106.778	84.9886	99.0792	642.576	0.299907	0.121463	2.46911	0.0135448	0.0259703
SI1_01017	chr	1175136	1176194	-		CRISPR system Cascade subunit CasC	104.708	90.6654	97.1707	140.82	130.103	137.856	1161.04	0.481924	0.0949208	5.07712	3.83198e-07	1.5946e-06
SI1_01018	chr	1176216	1176776	-		hypothetical protein	65.8253	55.1341	63.8808	86.268	74.8699	104.679	395.232	0.522908	0.148755	3.51523	0.000439375	0.00115767
SI1_01019	chr	1176776	1178434	-		hypothetical protein	77.6612	74.697	76.7785	88.9407	81.9628	86.0163	1260.6	0.164278	0.0843119	1.94846	0.0513599	0.0844218
SI1_01020	chr	1178763	1181465	-		CRISPR-associated endonuclease/helicase Cas3	114.239	119.014	117.544	93.5207	65.727	115.755	2644.98	-0.351641	0.166292	-2.1146	0.0344643	0.0591525
SI1_01021	chr	1182829	1184439	-		GMP synthase [glutamine-hydrolyzing]	431.03	436.895	403.275	576.302	591.361	624.283	7714.91	0.49426	0.0783362	6.30948	2.79972e-10	1.61522e-09
SI1_01022	chr	1184639	1185037	+		hypothetical protein	901.481	938.565	790.907	1352.85	1347.75	1465.32	4240.2	0.661669	0.0958713	6.90164	5.1406e-12	3.41823e-11
SI1_01023	chr	1185129	1185635	+		hypothetical protein	485.307	462.416	457.431	479.279	379.494	408.641	2118.53	-0.149649	0.105708	-1.41568	0.156869	0.221595
SI1_01024	chr	1185632	1186003	+		hypothetical protein	260.512	278.687	259.283	260.801	207.569	224.164	867.243	-0.206503	0.112535	-1.83501	0.0665039	0.105186
SI1_01025	chr	1185948	1187456	-		hypothetical protein	91.7355	89.2661	81.1535	60.0414	56.8636	60.8651	1038.05	-0.56182	0.0962613	-5.83641	5.33388e-09	2.7435e-08
SI1_01026	chr	1187456	1188589	-		Undecaprenyl-phosphate 4-deoxy-4-formamido-L-arabinose transferase	37.8718	37.6701	39.8191	26.7975	35.6358	23.8213	357.349	-0.418463	0.153214	-2.73123	0.00630981	0.0130527
SI1_01027	chr	1188645	1189115	-		hypothetical protein	191.893	168.344	198.697	198.097	272.258	172.808	884.773	0.202398	0.157584	1.28438	0.199007	0.270801
SI1_01028	chr	1189280	1190239	+		Thioredoxin reductase	226.231	217.452	227.075	172.459	191.25	154.764	1784.62	-0.371893	0.0981647	-3.78847	0.00015158	0.000433375
SI1_01029	chr	1190335	1191219	+		HTH-type transcriptional regulator HdfR	774.822	782.661	798.888	917.439	1002.77	792.684	7012.48	0.202466	0.0983576	2.05846	0.0395456	0.0669122
SI1_01030	chr	1191326	1191622	-		Integration host factor subunit beta	159.027	168.256	187.201	165.982	167.491	161.345	468.533	-0.0563647	0.110553	-0.509842	0.610162	0.684205
SI1_01031	chr	1191652	1192596	-		hypothetical protein	148.213	168.13	168.486	157.45	168.471	150.634	1420.13	-0.0252805	0.094764	-0.266773	0.789644	0.837498
SI1_01032	chr	1192683	1193147	-		Transcriptional regulatory protein ros	511.152	483.383	569.211	577.997	607.198	528.144	2381.62	0.131706	0.0959168	1.37313	0.169713	0.236426
SI1_01033	chr	1193536	1193967	-		hypothetical protein	148.766	134.333	149.558	156.319	146.577	178.893	617.547	0.154059	0.114628	1.34399	0.178952	0.247266
SI1_01034	chr	1194241	1194573	+		Beta-lactamase hydrolase-like protein	251.505	281.676	320.705	324.129	345.59	312.493	955.565	0.202035	0.111095	1.81858	0.0689757	0.108511
SI1_01035	chr	1194631	1195857	+		hypothetical protein	123.544	116.844	125.173	131.446	131.394	129.989	1454.61	0.103252	0.0794025	1.30037	0.193475	0.26495
SI1_01036	chr	1196035	1198233	+		p-hydroxybenzoic acid efflux pump subunit AaeB	154.199	151.239	160.828	161.685	128.253	188.218	3246.9	0.0359696	0.131278	0.273996	0.784088	0.832899
SI1_01037	chr	1198241	1199566	+		Guanine deaminase	55.6983	56.6813	51.1959	37.9409	37.7549	39.947	578.929	-0.501774	0.104033	-4.82323	1.41251e-06	5.54854e-06
SI1_01039	chr	1200202	1200516	+		50S ribosomal protein L21	3087.21	3357.69	3109.46	2949.87	3031.8	3260.25	9256.92	-0.0489434	0.0812287	-0.602538	0.546816	0.628692
SI1_01040	chr	1200593	1200862	+		50S ribosomal protein L27	932.834	1175.04	1084.22	959.173	1043.37	1063.57	2641.57	-0.0589867	0.105794	-0.557564	0.577142	0.65469
SI1_01041	chr	1201009	1202028	+		GTPase Obg/CgtA	192.221	205.55	175.17	213.734	223.778	206.573	1940.89	0.167606	0.0944189	1.77514	0.0758752	0.117756
SI1_01042	chr	1202049	1203203	+		Glutamate 5-kinase	118.615	115.841	112.764	113.622	112.035	108.603	1230.55	-0.0556869	0.0829653	-0.671207	0.502089	0.587301
SI1_01043	chr	1203557	1204354	-		hypothetical protein	287.241	275.358	295.114	255.846	286.165	254.768	2063.75	-0.106715	0.0853366	-1.25052	0.211108	0.284744
SI1_01044	chr	1204438	1204713	-		hypothetical protein	129.731	112.796	128.732	134.162	146.417	128.088	336.455	0.138887	0.124283	1.11751	0.263778	0.343989
SI1_01045	chr	1204971	1206449	+		Glucose-6-phosphate 1-dehydrogenase	507.227	447.891	500.467	689.452	674.618	777.358	8316.14	0.556558	0.0921199	6.04167	1.52523e-09	8.25312e-09
SI1_01046	chr	1206453	1206896	+		hypothetical protein	434.236	385.981	401.727	603.053	634.005	607.616	2128.39	0.593479	0.0836842	7.09189	1.32296e-12	9.35645e-12
SI1_01047	chr	1207028	1208002	-		Carboxylesterase NlhH	67.9027	73.5732	68.2612	61.9889	69.8402	55.5325	605.27	-0.16294	0.116105	-1.40338	0.160502	0.225936
SI1_01049	chr	1208847	1209326	+		Transcriptional regulator MraZ	460.962	467.018	423.433	596.748	615.844	544.182	2332.42	0.377409	0.0902948	4.17974	2.91841e-05	9.44967e-05
SI1_01050	chr	1209323	1210345	+		Ribosomal RNA small subunit methyltransferase H	152.368	154.326	149.134	178.121	177.502	160.962	1555.14	0.179824	0.0852037	2.11051	0.034814	0.0597209
SI1_01051	chr	1210342	1211175	+		hypothetical protein	438.134	398.288	423.809	518.619	475.642	443.604	3517.59	0.189676	0.0901015	2.10514	0.035279	0.0604221
SI1_01052	chr	1211287	1213227	+		Peptidoglycan D,D-transpeptidase FtsI	126.449	119.903	127.185	116.029	126.776	111.822	2209.29	-0.0754004	0.0842928	-0.894505	0.371052	0.458835
SI1_01053	chr	1213230	1214705	+		UDP-N-acetylmuramoyl-L-alanyl-D-glutamate--2,6-diaminopimelate ligase	88.3957	84.163	85.3265	66.874	72.4351	71.8542	1082.32	-0.289124	0.0871367	-3.31805	0.000906494	0.00224401
SI1_01054	chr	1214702	1216129	+		UDP-N-acetylmuramoyl-tripeptide--D-alanyl-D-alanine ligase	88.9382	78.4551	82.1716	60.925	68.0366	60.9454	981.059	-0.394497	0.098874	-3.98989	6.61035e-05	0.000199797
SI1_01055	chr	1216129	1217220	+		Phospho-N-acetylmuramoyl-pentapeptide-transferase	104.72	101.857	102.017	86.5766	87.9025	88.5173	975.811	-0.231506	0.0846587	-2.73457	0.00624612	0.0129459
SI1_01056	chr	1217217	1218617	+		UDP-N-acetylmuramoylalanine--D-glutamate ligase	158.732	162.667	159.325	121.467	128.626	122.563	1869.13	-0.368081	0.0769512	-4.7833	1.72437e-06	6.69205e-06
SI1_01057	chr	1218617	1219786	+		putative peptidoglycan glycosyltransferase FtsW	119.623	121.761	118.582	81.9592	90.2012	92.8553	1143.21	-0.442774	0.090274	-4.90478	9.35322e-07	3.74245e-06
SI1_01058	chr	1219783	1220898	+		UDP-N-acetylglucosamine--N-acetylmuramyl-(pentapeptide) pyrophosphoryl-undecaprenol N-acetylglucosamine transferase	151.645	155.91	147.349	94.5982	100.743	99.1374	1307.57	-0.628322	0.0842969	-7.45368	9.07736e-14	6.97012e-13
SI1_01059	chr	1220931	1222382	+		UDP-N-acetylmuramate--L-alanine ligase	266.409	273.038	272.058	244.71	256.691	253.746	3556.14	-0.104609	0.0702353	-1.48941	0.13638	0.196351
SI1_01060	chr	1222382	1223401	+		UDP-N-acetylenolpyruvoylglucosamine reductase	164.718	185.004	163.325	136.715	146.62	141.515	1495.75	-0.273237	0.0924486	-2.95556	0.00312103	0.00688933
SI1_01061	chr	1223398	1224342	+		D-alanine--D-alanine ligase	182.648	182.842	193.298	143.754	156.685	153.616	1496.18	-0.299954	0.082823	-3.62163	0.000292751	0.000804879
SI1_01062	chr	1224339	1225259	+		Cell division protein FtsQ	215.43	211.345	204.45	171.085	185.644	177.768	1678.5	-0.24081	0.0817764	-2.94474	0.0032323	0.00710578
SI1_01063	chr	1225256	1226668	+		Cell division protein FtsA	162.727	149.592	153.624	128.879	122.355	131.081	1873.87	-0.286291	0.0828229	-3.45666	0.000546905	0.00141554
SI1_01064	chr	1226759	1228333	+		Cell division protein FtsZ	741.474	706.912	733.906	1196.96	1056.89	1255.85	14015	0.684992	0.0886056	7.73079	1.06878e-14	8.74826e-14
SI1_01065	chr	1228522	1229511	+		UDP-3-O-acyl-N-acetylglucosamine deacetylase	495.835	546.695	612.179	740.781	599.111	842.196	5937.76	0.399244	0.132015	3.02423	0.00249267	0.00561373
SI1_01066	chr	1229589	1230467	+		Outer membrane protein assembly factor BamD	431.139	415.951	459.074	506.794	541.43	522.309	3952.36	0.26549	0.0762341	3.48256	0.000496635	0.00129374
SI1_01067	chr	1230613	1232334	+		DNA repair protein RecN	120.316	117.366	114.344	116.929	120.171	127.68	1929.75	0.0503157	0.0816464	0.616264	0.53772	0.622451
SI1_01068	chr	1232336	1234465	+		DNA ligase	115.134	113.143	111.91	94.6368	98.3473	100.466	2110	-0.214109	0.076086	-2.81404	0.00489236	0.0103597
SI1_01069	chr	1234479	1235096	+		Nicotinamidase	38.6255	52.3312	44.5686	30.2318	37.4148	29.2673	224.58	-0.483569	0.166955	-2.8964	0.00377466	0.0081645
SI1_01070	chr	1235133	1236296	+		Purine-binding protein	77.4723	87.7666	75.9142	72.3257	60.3226	66.3932	801.218	-0.278345	0.113418	-2.45415	0.0141219	0.0269646
SI1_01071	chr	1236259	1237878	+		Galactose/methyl galactoside import ATP-binding protein MglA	49.3683	52.6138	49.4262	39.8787	37.9087	39.3673	680.234	-0.371225	0.0962734	-3.85594	0.000115283	0.000338606
SI1_01072	chr	1237875	1238939	+		hypothetical protein	40.2297	54.0171	46.533	35.5086	36.9487	39.5909	420.999	-0.330769	0.136345	-2.42597	0.0152675	0.0288107
SI1_01073	chr	1238936	1239874	+		hypothetical protein	48.4525	51.1796	55.6122	43.6295	35.2423	39.2749	401.3	-0.394958	0.125791	-3.1398	0.00169062	0.00397684
SI1_01074	chr	1239949	1241001	-		hypothetical protein	33.8099	34.8271	38.5063	31.6379	28.6065	29.1114	323.431	-0.26245	0.122916	-2.13521	0.0327439	0.0565609
SI1_01076	chr	1241453	1241605	+		hypothetical protein	100.011	89.5554	71.6074	19.8617	28.4228	26.8675	80.4954	-1.79771	0.247729	-7.25675	3.96491e-13	2.9061e-12
SI1_01077	chr	1241845	1244436	+		Oxygen sensor protein DosP	207.289	189.139	228.367	87.1478	77.0531	87.1355	3549.56	-1.31394	0.0992931	-13.233	5.66078e-40	1.98435e-38
SI1_01078	chr	1244385	1244633	+		hypothetical protein	56.5362	56.6465	53.4576	39.7766	27.6878	31.6029	103.457	-0.75268	0.199381	-3.77508	0.000159955	0.000455305
SI1_01079	chr	1244767	1245000	+		hypothetical protein	102.447	77.9305	118.582	66.3754	63.0049	62.7401	179.555	-0.637337	0.179362	-3.55335	0.000380357	0.00102051
SI1_01080	chr	1245430	1247034	+		hypothetical protein	62.0964	58.5668	62.7748	60.5875	84.5222	60.4444	975.762	0.163861	0.13738	1.19276	0.232964	0.3088
SI1_01081	chr	1247169	1247516	+		hypothetical protein	41.332	43.7162	41.4864	52.3938	42.6701	39.1498	141.865	0.0845024	0.173343	0.487487	0.625913	0.700163
SI1_01082	chr	1247627	1248058	+		hypothetical protein	19.5993	21.6892	15.6432	12.5055	13.9948	12.7781	65.0063	-0.536472	0.239034	-2.24433	0.0248114	0.0444037
SI1_01083	chr	1248307	1249434	+		N-ethylmaleimide reductase	86.637	85.8339	94.3131	97.4832	82.1821	96.7292	957.801	0.050297	0.104976	0.479127	0.631849	0.704883
SI1_01084	chr	1249835	1250629	-		hypothetical protein	132.55	115.07	123.128	127.273	127.145	128.825	937.058	0.0471268	0.0942547	0.499994	0.617079	0.69124
SI1_01085	chr	1250906	1252420	-		Flavin-dependent monooxygenase	33.3303	36.7754	31.4948	26.8931	24.0836	23.955	418.209	-0.440571	0.121006	-3.64089	0.000271693	0.000752757
SI1_01086	chr	1252488	1252940	+		hypothetical protein	57.6486	52.9326	59.22	55.4052	50.5744	49.0021	229.982	-0.131986	0.136275	-0.968528	0.332781	0.418083
SI1_01087	chr	1253372	1254064	+		hypothetical protein	207.996	240.026	211.876	175.077	157.645	167.785	1257.4	-0.400105	0.0998484	-4.00713	6.14619e-05	0.000186995
SI1_01089	chr	1254248	1254553	-		hypothetical protein	280.697	285.787	356.364	298.661	299.826	344.288	892.205	0.0307032	0.121455	0.252795	0.800426	0.847464
SI1_01091	chr	1254836	1255321	-		Xanthine phosphoribosyltransferase	178.204	188.025	200.149	171.835	213.659	164.816	848.225	-0.0415108	0.12032	-0.345004	0.730091	0.791077
SI1_01092	chr	1255321	1255704	-		putative chaperone CsaA	317.456	308.546	379.97	313.029	414.595	323.292	1234.25	0.0631735	0.131864	0.479081	0.631881	0.704883
SI1_01093	chr	1255814	1257163	+		Enterobactin exporter EntS	98.3839	103.287	104.212	112.466	114.865	114.578	1367.07	0.159931	0.080039	1.99817	0.0456983	0.0761245
SI1_01094	chr	1257153	1257518	+		hypothetical protein	573.324	549.995	637.571	2223.32	1910.34	1785.81	4393.6	1.74902	0.106528	16.4185	1.41068e-60	1.13736e-58
SI1_01095	chr	1257685	1257900	+		hypothetical protein	187.02	173.98	219.005	264.7	297.573	265.349	475.149	0.51336	0.122709	4.18357	2.86973e-05	9.31074e-05
SI1_01096	chr	1258023	1258394	-		hypothetical protein	222.395	191.479	251.851	176.691	140.851	199.854	687.907	-0.364049	0.149171	-2.44047	0.0146681	0.0278262
SI1_01097	chr	1258853	1262281	-		DNA polymerase III subunit alpha	69.1081	72.1027	67.0668	71.8493	65.2355	69.0859	2221.96	-0.015728	0.0839318	-0.18739	0.851355	0.885131
SI1_01098	chr	1262333	1263040	-		Lipoprotein-releasing system ATP-binding protein LolD	108.207	107.723	104.995	75.9869	89.5866	73.6547	619.99	-0.423853	0.110413	-3.83881	0.000123634	0.000360507
SI1_01099	chr	1263033	1264280	-		Lipoprotein-releasing system transmembrane protein LolE	101.194	107.935	106.986	103.171	111.505	91.9456	1214.86	-0.0443588	0.0997997	-0.444479	0.656696	0.72529
SI1_01100	chr	1264286	1265605	-		Proline--tRNA ligase	252.709	267.292	281.112	243.261	277.137	226.891	3194.68	-0.100832	0.097776	-1.03126	0.30242	0.385124
SI1_01101	chr	1265947	1267590	-		Ribonuclease J	729.9	782.221	659.194	958.11	862.01	1050.9	12962.2	0.401816	0.106276	3.78089	0.000156269	0.000445595
SI1_01102	chr	1267695	1267898	-		hypothetical protein	30.0032	26.1752	39.6517	7.724	12.4783	7.48452	39.3597	-1.78309	0.339778	-5.24782	1.53908e-07	6.73476e-07
SI1_01103	chr	1267939	1268715	-		Bifunctional ligase/repressor BirA	148.881	156.765	156.157	116.895	126.269	136.042	1021.58	-0.285319	0.0954081	-2.99051	0.00278511	0.00618594
SI1_01104	chr	1268715	1270139	-		NADH-quinone oxidoreductase subunit N	386.353	422.725	435.507	248.557	230.963	279.159	4462.76	-0.714659	0.098161	-7.28048	3.32632e-13	2.44917e-12
SI1_01105	chr	1270164	1272104	-		NADH-quinone oxidoreductase subunit L	443.572	473.54	494.604	243.075	208.853	273.565	6485.34	-0.960806	0.110115	-8.72546	2.65102e-18	2.91794e-17
SI1_01106	chr	1272112	1272435	-		NADH-quinone oxidoreductase subunit K	239.6	228.864	243.339	123.666	99.8458	119.987	534.559	-1.05287	0.116838	-9.0114	2.03446e-19	2.36012e-18
SI1_01107	chr	1272428	1273201	-		hypothetical protein	336.215	403.52	384.829	158.5	147.862	171.318	1938.96	-1.23627	0.104778	-11.799	3.9495e-32	9.87375e-31
SI1_01108	chr	1273295	1273783	-		NADH-quinone oxidoreductase subunit I	368.825	371.477	423.178	130.733	174.607	149.874	1237.15	-1.35373	0.120335	-11.2497	2.3226e-29	4.92788e-28
SI1_01109	chr	1273783	1274805	-		NADH-quinone oxidoreductase subunit H	448.928	512.613	509.157	201.445	223.64	216.415	3378.02	-1.19763	0.0901366	-13.2868	2.76035e-40	9.89125e-39
SI1_01110	chr	1274812	1276878	-		NADH-quinone oxidoreductase chain 3	533.201	530.899	579.23	205.388	218.084	223.762	7401.17	-1.34473	0.0770684	-17.4485	3.53193e-68	4.06802e-66
SI1_01111	chr	1276884	1278209	-		NADH-quinone oxidoreductase chain 1	357.423	349.965	415.745	134.958	157.979	154.208	3254.29	-1.32886	0.101927	-13.0373	7.50196e-39	2.39543e-37
SI1_01112	chr	1278222	1278881	-		NADH-quinone oxidoreductase chain 2	233.543	221.497	272.735	103.171	103.816	102.501	1069.93	-1.23357	0.104963	-11.7524	6.86784e-32	1.67794e-30
SI1_01113	chr	1278887	1280137	-		NADH-quinone oxidoreductase subunit 4	327.887	307.807	390.251	138.55	184.492	157.444	2944.95	-1.09435	0.12666	-8.64012	5.61522e-18	6.01631e-17
SI1_01114	chr	1280157	1280816	-		NAD(P)H-quinone oxidoreductase subunit J, chloroplastic	386.869	376.591	437.337	165.925	225.149	190.41	1838.46	-1.04631	0.121546	-8.60831	7.41452e-18	7.86574e-17
SI1_01115	chr	1280809	1281387	-		NADH-quinone oxidoreductase subunit B	449.976	438.671	552.103	203.717	297.497	218.265	1954.45	-1.00171	0.147977	-6.7694	1.29321e-11	8.275e-11
SI1_01116	chr	1281413	1281778	-		NAD(P)H-quinone oxidoreductase subunit 3, chloroplastic	404.699	360.332	467.757	205.726	288.928	182.271	1092.15	-0.864475	0.163732	-5.27981	1.29316e-07	5.70511e-07
SI1_01119	chr	1282457	1282744	-		DNA-binding protein HU	1022.24	939.283	994.41	1925.85	1714.73	1828.21	3792.9	0.88702	0.0834873	10.6246	2.28986e-26	4.01348e-25
SI1_01120	chr	1282927	1285422	-		Lon protease	1186.2	1173.56	1056.33	3106.97	2577.24	3676.18	49861.8	1.45341	0.12815	11.3415	8.17582e-30	1.81842e-28
SI1_01121	chr	1285613	1286872	-		ATP-dependent Clp protease ATP-binding subunit ClpX	1206.97	1224.67	1158.41	2790.34	2547.85	3108.22	23710	1.23355	0.0940905	13.1103	2.87472e-39	9.65726e-38
SI1_01122	chr	1287115	1287756	-		ATP-dependent Clp protease proteolytic subunit	2083.92	2154.2	2050.23	4364.72	3762.69	4677.12	19163.7	1.02521	0.0979307	10.4687	1.20223e-25	2.04062e-24
SI1_01123	chr	1288039	1289376	-		Trigger factor	859.546	852.985	869.642	801.306	921.377	881.924	10848.5	0.0116844	0.0792765	0.147388	0.882826	0.910875
SI1_01125	chr	1289637	1291100	-		Bifunctional NAD(P)H-hydrate repair enzyme Nnr	76.787	81.756	85.5364	117.777	86.432	119.856	1300.38	0.408391	0.132915	3.07258	0.00212218	0.00485392
SI1_01126	chr	1291280	1291732	+		hypothetical protein	287.793	290.907	278.922	428.832	430.585	375.164	1481.58	0.524893	0.0922635	5.68906	1.2774e-08	6.387e-08
SI1_01127	chr	1291591	1292058	-		hypothetical protein	294.916	254.889	286.172	398.493	367.151	349.086	1427.04	0.414788	0.0981886	4.2244	2.3958e-05	7.83328e-05
SI1_01128	chr	1292060	1293595	+		ATP-dependent RNA helicase RhlE	775.244	785.141	710.544	834.157	910.19	838.663	11656.2	0.184541	0.0821294	2.24695	0.0246432	0.0441279
SI1_01129	chr	1293625	1294890	+		23S rRNA (uracil(1939)-C(5))-methyltransferase RlmD	259.782	270.019	232.606	208.564	243.549	205.397	2810.63	-0.214863	0.103981	-2.06637	0.0387937	0.0658472
SI1_01130	chr	1295169	1295633	-		Iron-binding protein IscA	249.653	244.183	249.924	562.264	536.487	585.984	1765.25	1.1788	0.0818559	14.4009	5.10683e-47	2.79145e-45
SI1_01131	chr	1295579	1296046	-		hypothetical protein	105.499	108.069	108.955	191.19	215.304	227.119	699.456	0.973283	0.105847	9.19518	3.7437e-20	4.53888e-19
SI1_01132	chr	1296053	1296481	-		Zinc-dependent sulfurtransferase SufU	157.178	165.098	160.39	322.957	316.961	283.631	942.995	0.935572	0.0963419	9.71096	2.70772e-22	3.74781e-21
SI1_01133	chr	1296506	1297756	-		putative cysteine desulfurase	255.558	250.465	241.206	410.163	383.227	412.247	3819.33	0.689235	0.0776294	8.87853	6.77523e-19	7.6399e-18
SI1_01134	chr	1297756	1299024	-		FeS cluster assembly protein SufD	306.033	322.257	301.85	475.387	453.767	495.805	4672.33	0.614435	0.0786896	7.80834	5.79479e-15	4.82899e-14
SI1_01135	chr	1299021	1299794	-		putative ATP-dependent transporter SufC	533.251	523.144	482.988	777.087	718.753	855.681	4708.55	0.610201	0.0956742	6.37791	1.79523e-10	1.05843e-09
SI1_01136	chr	1299812	1301302	-		FeS cluster assembly protein SufB	760.943	715.52	615.038	935.347	824.766	1014.43	11345.1	0.406481	0.114096	3.56261	0.000367179	0.000988442
SI1_01137	chr	1301321	1301779	-		Putative HTH-type transcriptional regulator	946.991	973.037	792.143	968.074	785.903	952.134	3889.35	-0.0046119	0.119279	-0.0386648	0.969158	0.97551
SI1_01138	chr	1301902	1303263	-		hypothetical protein	145.227	150.385	159.828	128.333	138.384	117.794	1788.19	-0.244488	0.0926768	-2.63807	0.00833796	0.0167434
SI1_01139	chr	1303349	1306150	+		Phosphoenolpyruvate carboxylase	194.52	182.227	199.595	191.198	208.762	194.534	5127.99	0.0442294	0.0776439	0.569645	0.568919	0.648579
SI1_01140	chr	1306154	1306990	+		Hydroxyacylglutathione hydrolase	109.202	103.398	110.099	103.675	131.03	100.33	860.464	0.0539981	0.120177	0.449321	0.6532	0.721923
SI1_01141	chr	1307486	1309573	-		Elongation factor G	1947.34	1918.64	1915.38	2061.58	2010.88	2241.55	39482.9	0.12644	0.0749831	1.68625	0.091748	0.139701
SI1_01142	chr	1309780	1310082	-		50S ribosomal protein L28	3249.87	2951.34	2946.05	3942.21	3972.04	3813.81	9888.21	0.357645	0.0769321	4.64884	3.33809e-06	1.25324e-05
SI1_01143	chr	1310284	1310577	-		hypothetical protein	1190.48	1337.51	1126.31	2489.11	2468.73	2434.88	5077.51	1.0152	0.0903677	11.2341	2.77373e-29	5.80862e-28
SI1_01144	chr	1310602	1310721	-		hypothetical protein	2.55027	0.839582	0.853265	10.3171	5.30329	3.91498	4.46174	2.20387	0.979005	2.25114	0.0243769	0.0437726
SI1_01145	chr	1310721	1312559	-		ATM1-type heavy metal exporter	100.236	103.653	96.9911	211.39	189.696	218.038	2645.06	1.04003	0.0898937	11.5696	5.87671e-31	1.39356e-29
SI1_01146	chr	1312713	1313582	+		hypothetical protein	71.7595	67.2824	66.2605	75.2918	81.0732	68.9847	585.704	0.13418	0.107887	1.24371	0.213606	0.287402
SI1_01147	chr	1313748	1315817	+		Dipeptidyl aminopeptidase BI	83.0379	84.737	83.249	87.9192	101.557	88.0587	1710.31	0.14419	0.091056	1.58353	0.113301	0.16723
SI1_01148	chr	1315878	1317017	+		Putative transport protein YdiK	119.729	128.412	110.835	80.4631	95.4592	84.9963	1104.96	-0.461324	0.106953	-4.31332	1.6082e-05	5.43083e-05
SI1_01150	chr	1317546	1318496	-		hypothetical protein	645.855	730.887	665.493	845.01	844.176	792.135	6725.38	0.279953	0.0831562	3.36659	0.000761041	0.00191447
SI1_01151	chr	1318493	1318810	-		Integration host factor subunit alpha	543.738	567.431	630.772	714.584	741.793	653.728	1914.54	0.276441	0.0941657	2.93569	0.00332806	0.00728649
SI1_01152	chr	1318910	1319878	-		3-oxoacyl-[acyl-carrier-protein] synthase 3	279.293	294.972	265.226	233.23	276.712	231.626	2395.21	-0.180017	0.101005	-1.78225	0.0747079	0.11628
SI1_01153	chr	1319961	1321058	-		Phosphate acyltransferase	670.132	688.733	644.658	604.98	708.65	558.259	6652.13	-0.0992061	0.102303	-0.969732	0.33218	0.41749
SI1_01154	chr	1321228	1321431	-		50S ribosomal protein L32	2698.29	2760.25	2589.91	2401.06	3164.81	2432.47	5117.25	-0.010255	0.116439	-0.0880721	0.929819	0.949546
SI1_01155	chr	1321602	1322141	-		hypothetical protein	405.21	461.397	471.192	639.032	658.59	696.432	2812.39	0.575253	0.0904382	6.36073	2.008e-10	1.17742e-09
SI1_01156	chr	1322369	1322938	+		hypothetical protein	381.02	340.429	377.054	597.895	654.444	535.116	2571.05	0.701888	0.100343	6.99485	2.65536e-12	1.81431e-11
SI1_01157	chr	1323412	1324800	-		Adaptive-response sensory-kinase SasA	55.3753	59.2604	50.7905	38.894	45.664	35.8521	620.777	-0.458735	0.124071	-3.69736	0.000217855	0.000609352
SI1_01158	chr	1324901	1325104	-		30S ribosomal protein S21	1474.16	1753.25	1453.56	1638.04	1836.91	1281.58	3009.94	0.0216497	0.137626	0.157308	0.875002	0.90532
SI1_01159	chr	1325402	1325938	+		Peptide deformylase	109.99	112.945	106.587	169.768	143.396	174.753	686.313	0.564802	0.112611	5.01553	5.28867e-07	2.16721e-06
SI1_01160	chr	1325935	1326552	+		hypothetical protein	347.134	327.03	329.377	589.702	533.075	601.311	2635.26	0.779898	0.0861842	9.0492	1.44018e-19	1.68282e-18
SI1_01161	chr	1326638	1327135	+		hypothetical protein	94.0222	94.6806	78.5415	141.93	142.06	132.308	532.217	0.638214	0.116837	5.46242	4.69696e-08	2.19214e-07
SI1_01162	chr	1327132	1327878	+		Transcriptional regulatory protein OmpR	101.738	97.5129	104.311	135.753	139.149	126.883	823.585	0.404207	0.0926117	4.36454	1.27391e-05	4.35669e-05
SI1_01163	chr	1328429	1329544	-		3-isopropylmalate dehydrogenase	312.797	322.562	304.607	316.067	313.54	383.605	3408.01	0.107265	0.102198	1.04958	0.293911	0.376584
SI1_01164	chr	1329579	1330202	-		3-isopropylmalate dehydratase small subunit 1	467.877	428.026	453.872	476.532	488.514	552.238	2796.76	0.168038	0.0911122	1.8443	0.0651397	0.103333
SI1_01165	chr	1330205	1331722	-		3-isopropylmalate dehydratase large subunit 1	821.397	804.605	774.145	826.847	836.298	937.274	11867.8	0.114714	0.083213	1.37856	0.168032	0.234285
SI1_01166	chr	1331770	1332186	-		50S ribosomal protein L19	1246.39	1346.71	1253.26	1274.75	1307.64	1333.63	5060.61	0.0249001	0.0754877	0.329856	0.741508	0.800859
SI1_01167	chr	1332216	1332965	-		tRNA (guanine-N(1)-)-methyltransferase	800.718	805.327	808.759	723.019	741.046	767.65	5447.99	-0.114536	0.0688427	-1.66374	0.0961647	0.14526
SI1_01168	chr	1332962	1333519	-		Ribosome maturation factor RimM	1550.46	1534	1440.83	1395.58	1414.02	1521.37	7726.43	-0.0643518	0.0789007	-0.815605	0.414726	0.503384
SI1_01169	chr	1333560	1333907	-		30S ribosomal protein S16	1910.36	2059	1916.02	1932.1	2054.26	1962.22	6438.3	0.0144111	0.0756201	0.190573	0.84886	0.883659
SI1_01170	chr	1333965	1335359	-		Signal recognition particle protein	696.307	739.049	649.216	732.501	777.283	793.184	9569.6	0.142504	0.0845709	1.68502	0.0919842	0.139863
SI1_01171	chr	1335537	1336028	-		hypothetical protein	3015.13	3037.04	2991.42	4476.36	4343.09	4348.02	17083.1	0.541212	0.0642472	8.4239	3.64152e-17	3.58046e-16
SI1_01172	chr	1336484	1337275	-		Phosphate import ATP-binding protein PstB	100.208	105.329	101.745	98.9073	114.771	109.59	780.687	0.0724385	0.0994061	0.728712	0.466178	0.555025
SI1_01173	chr	1337272	1338234	-		Phosphate transport system permease protein PstA	88.346	102.738	90.696	95.1354	108.929	108.546	894.887	0.148633	0.107892	1.37761	0.168324	0.234591
SI1_01174	chr	1338234	1339253	-		Phosphate transport system permease protein PstC	104.911	115.862	116.446	138.922	148.908	144.509	1226.99	0.357855	0.0889763	4.02191	5.77277e-05	0.000176299
SI1_01175	chr	1339393	1340331	-		Pyrimidine-specific ribonucleoside hydrolase RihA	98.9691	107.402	107.299	143.234	142.776	143.966	1091.56	0.454261	0.0860307	5.28022	1.29025e-07	5.70009e-07
SI1_01176	chr	1340702	1341466	-		Riboflavin transport system permease protein RibX	30.4033	29.764	31.5876	24.5697	27.175	23.3364	199.501	-0.288598	0.142463	-2.02577	0.0427883	0.0717588
SI1_01177	chr	1341463	1342209	-		Taurine import ATP-binding protein TauB	47.5232	46.9357	42.9031	41.4339	43.1646	33.6468	298.522	-0.215976	0.138352	-1.56105	0.118511	0.173964
SI1_01178	chr	1342209	1342703	-		Ribonuclease HI	85.5244	67.9807	74.8805	79.1258	86.1382	83.7569	369.412	0.124339	0.127251	0.977119	0.32851	0.413984
SI1_01179	chr	1342703	1343674	-		Homoserine kinase	112.506	118.785	116.192	141.266	147.423	146.933	1189.91	0.325308	0.0831548	3.91208	9.15053e-05	0.000271986
SI1_01180	chr	1343692	1344693	-		4-hydroxy-3-methylbut-2-enyl diphosphate reductase	490.101	479.819	469.858	683.161	612.048	679.261	5348.48	0.454796	0.080947	5.61844	1.92691e-08	9.42986e-08
SI1_01181	chr	1344980	1345573	+		hypothetical protein	285.596	259.507	267.357	330.828	406.764	338.705	1753.65	0.404997	0.105385	3.84302	0.000121528	0.000354686
SI1_01182	chr	1345734	1347668	+		hypothetical protein	130.11	133.5	126.892	159.605	170.966	151.015	2637.99	0.301604	0.08332	3.61983	0.000294796	0.00080912
SI1_01183	chr	1347840	1349540	+		hypothetical protein	196.885	194.866	204.724	176.004	198.102	169.235	3030.61	-0.135124	0.0872647	-1.54843	0.121518	0.177328
SI1_01184	chr	1349568	1349933	-		IS5 family transposase ISAzs9	65.2201	78.4528	75.2552	72.8805	84.9105	74.1279	257.935	0.083157	0.139702	0.595245	0.55168	0.633381
SI1_01185	chr	1349972	1350337	-		IS5 family transposase ISAzs9	67.1712	78.1775	78.8921	87.3336	88.9677	92.7401	282.217	0.261831	0.129105	2.02805	0.0425556	0.0714057
SI1_01186	chr	1350749	1351285	-		hypothetical protein	312.872	313.507	341.497	308.516	328.27	316.261	1612.37	-0.0226376	0.0824669	-0.274505	0.783696	0.832899
SI1_01187	chr	1351371	1351688	+		hypothetical protein	58.7044	69.7012	64.0754	85.651	83.385	82.3624	220.668	0.384263	0.139133	2.76183	0.00574783	0.012029
SI1_01188	chr	1351704	1352690	-		Ribosomal RNA large subunit methyltransferase M	72.7616	75.4348	64.4228	77.7699	80.0597	74.8487	687.193	0.128943	0.105801	1.21873	0.222946	0.297847
SI1_01189	chr	1352708	1353085	-		hypothetical protein	32.3844	30.3849	34.9433	39.6008	35.3552	33.557	121.846	0.15129	0.174687	0.86606	0.386457	0.474429
SI1_01190	chr	1353532	1354083	+		hypothetical protein	1557.89	1434.04	1647.17	1929.66	1995.84	1962.81	9082.92	0.343671	0.0777959	4.4176	9.9802e-06	3.46564e-05
SI1_01191	chr	1354500	1355066	+		Corrinoid adenosyltransferase	141.592	156.011	128.035	180.635	188.748	165.506	851.513	0.328431	0.111722	2.93973	0.00328502	0.00721185
SI1_01192	chr	1355067	1355693	-		hypothetical protein	236.724	246.652	274.841	313.775	286.733	319.005	1644.29	0.277852	0.0947566	2.93227	0.00336497	0.0073623
SI1_01193	chr	1355938	1356210	+		hypothetical protein	14.9467	12.5476	27.3795	21.438	17.0948	25.3828	50.6545	0.220148	0.323887	0.679706	0.49669	0.582906
SI1_01194	chr	1356197	1356874	+		hypothetical protein	771.251	693.213	696.808	668.824	705.071	629.342	4414.11	-0.110419	0.0864664	-1.27702	0.201596	0.274058
SI1_01195	chr	1356898	1357092	+		hypothetical protein	176.296	241.8	203.208	176.039	208.868	162.02	356.143	-0.1843	0.154575	-1.1923	0.233143	0.308909
SI1_01196	chr	1357074	1357556	+		hypothetical protein	310.679	318.728	285.976	256.091	256.051	223.956	1247.19	-0.315345	0.0990605	-3.18335	0.0014558	0.00346748
SI1_01197	chr	1357720	1358952	-		Aspartate/prephenate aminotransferase	302.31	298.573	313.57	236.601	252.906	238.709	3166.13	-0.329075	0.0734398	-4.48087	7.43382e-06	2.64907e-05
SI1_01198	chr	1358972	1360174	-		Aspartate/prephenate aminotransferase	417.965	403.167	445.656	408.565	412.272	390.717	4660.28	-0.0646999	0.0751109	-0.861392	0.389022	0.477215
SI1_01199	chr	1360322	1361197	-		Glutamate--tRNA ligase	82.913	87.8686	79.3654	104.841	88.8724	120.131	772.519	0.325685	0.127378	2.55683	0.010563	0.0208097
SI1_01200	chr	1361412	1361972	+		hypothetical protein	537.331	569.659	734.265	699.573	609.925	745.731	3416.25	0.159103	0.12987	1.22509	0.22054	0.295244
SI1_01201	chr	1362013	1362324	-		hypothetical protein	416.872	427.541	472.906	626.959	501.772	588.753	1480.14	0.382308	0.109657	3.4864	0.000489572	0.0012774
SI1_01202	chr	1362687	1364231	+		Hopanoid C-3 methylase	440.463	471.079	471.4	512.702	425.293	578.125	7002.75	0.132201	0.116083	1.13885	0.254765	0.333448
SI1_01203	chr	1364447	1366870	+		Copper-exporting P-type ATPase	258.899	269.581	246.349	555.18	543.762	651.641	9570.32	1.17492	0.0973152	12.0733	1.46136e-33	3.9274e-32
SI1_01204	chr	1366885	1367100	+		Mercuric transport protein periplasmic component	183.242	189.839	170.179	241.773	221.461	241.424	421.446	0.373666	0.114024	3.27708	0.00104888	0.00257626
SI1_01205	chr	1367179	1367625	-		Cysteine desulfuration protein SufE	391.841	454.163	352.759	585.157	593.446	540.478	2039.3	0.518516	0.111771	4.63911	3.49921e-06	1.3122e-05
SI1_01206	chr	1367770	1369089	-		ATP-dependent protease ATPase subunit HslU	598.542	628.847	528.326	1026.33	976.287	1060.78	9945.86	0.801756	0.0937233	8.55449	1.18386e-17	1.2316e-16
SI1_01207	chr	1369086	1369679	-		ATP-dependent protease subunit HslV	757.526	860.784	666.754	1183.1	1086.55	1224.32	5367.73	0.611104	0.111726	5.46968	4.50838e-08	2.11946e-07
SI1_01208	chr	1369728	1371689	-		Sensor histidine kinase RcsC	73.7266	78.6691	77.7072	73.9432	68.2237	85.543	1404.31	-0.0161341	0.106321	-0.151748	0.879385	0.90866
SI1_01209	chr	1371706	1373592	-		Sensor histidine kinase RcsC	55.033	56.7018	61.2615	50.5191	54.5224	54.0877	979.625	-0.120975	0.0917701	-1.31824	0.187422	0.257957
SI1_01210	chr	1373589	1374674	-		Protein-glutamate methylesterase/protein-glutamine glutaminase 2	33.2522	41.1906	39.2219	32.0238	35.9412	34.175	366.366	-0.1548	0.128321	-1.20635	0.227681	0.303292
SI1_01211	chr	1374689	1376851	-		Sensor histidine kinase RcsC	48.8596	51.8422	50.5095	46.1542	47.8105	49.1409	995.232	-0.0804396	0.0873573	-0.920812	0.357149	0.44454
SI1_01212	chr	1376860	1378542	-		hypothetical protein	97.7681	95.0629	104.582	119.103	101.969	132.384	1712.43	0.248527	0.111856	2.22185	0.0262932	0.0467502
SI1_01213	chr	1378549	1379118	-		hypothetical protein	80.8929	81.1302	84.608	92.2117	88.9463	85.7175	457.547	0.113384	0.104789	1.08202	0.279246	0.360083
SI1_01214	chr	1379118	1380728	-		putative biofilm formation methyltransferase WspC	86.8138	91.6818	88.854	91.1016	94.8732	107.68	1412.93	0.134302	0.0962934	1.39472	0.163101	0.228995
SI1_01215	chr	1380709	1381224	-		hypothetical protein	93.7078	90.9873	92.2717	128.036	114.905	134.748	528.106	0.446082	0.109321	4.08049	4.49403e-05	0.000139896
SI1_01216	chr	1381437	1381820	+		hypothetical protein	148.766	136.432	144.522	193.445	191.415	197.278	607.392	0.4372	0.0977168	4.47416	7.67135e-06	2.72468e-05
SI1_01217	chr	1381832	1382497	+		Cell division ATP-binding protein FtsE	88.3789	94.5476	79.1769	95.9883	89.6622	97.5218	567.855	0.109816	0.112968	0.972091	0.331005	0.416338
SI1_01218	chr	1382502	1383506	+		hypothetical protein	79.4772	81.6024	78.4495	79.2887	87.7021	86.8308	775.122	0.0827291	0.0948984	0.871765	0.383337	0.471603
SI1_01219	chr	1383503	1384168	+		hypothetical protein	73.5214	66.2589	75.7946	69.4563	80.4252	77.5942	461.201	0.0773545	0.115096	0.672084	0.50153	0.587091
SI1_01220	chr	1384472	1385242	+		hypothetical protein	129.267	128.322	134.132	168.314	155.178	177.926	1076.49	0.355238	0.0931154	3.81502	0.000136169	0.000392095
SI1_01221	chr	1385558	1387195	-		hypothetical protein	85.8188	79.5912	80.4507	88.157	92.2085	86.5455	1313.03	0.117874	0.0849709	1.38723	0.165372	0.231679
SI1_01222	chr	1387407	1387967	-		hypothetical protein	117.104	111.705	122.651	146.656	146.904	127.499	677.399	0.260697	0.104404	2.497	0.012525	0.0242019
SI1_01223	chr	1388054	1388659	-		putative GST-like protein YibF	73.394	73.6505	81.1025	81.162	86.1128	88.184	458.081	0.162582	0.108295	1.50129	0.13328	0.192403
SI1_01224	chr	1388656	1389384	-		Hydroxyacylglutathione hydrolase GloB	56.9526	59.8418	61.9408	52.9555	56.3065	65.2497	402.562	-0.0358905	0.122514	-0.292949	0.769561	0.822357
SI1_01225	chr	1389672	1390403	+		hypothetical protein	37.9057	36.1984	32.8717	45.3581	38.9777	43.3215	268.55	0.253193	0.135157	1.87332	0.0610247	0.0977184
SI1_01226	chr	1390363	1391115	+		Phosphatidylserine decarboxylase proenzyme	233.826	243.245	228.988	279.356	292.279	233.027	1778.32	0.187803	0.105064	1.78751	0.0738554	0.11512
SI1_01227	chr	1391191	1391985	+		hypothetical protein	264.202	258.528	234.278	267.288	277.372	241.547	1918.13	0.053564	0.0958285	0.558957	0.576191	0.653841
SI1_01228	chr	1392266	1392712	-		NAD(P)H-quinone oxidoreductase subunit K, chloroplastic	57.2813	65.3635	57.0371	76.0403	67.8631	70.6799	275.55	0.254576	0.132193	1.92579	0.0541312	0.088529
SI1_01229	chr	1392889	1394433	-		NAD(P)H-quinone oxidoreductase subunit H, chloroplastic	31.2305	28.5621	30.7507	30.0132	28.6961	26.8347	425.279	-0.0821406	0.111435	-0.737114	0.461053	0.550295
SI1_01230	chr	1394433	1395692	-		hypothetical protein	14.0063	14.4728	13.1647	18.7583	13.4687	13.7024	172.531	0.140047	0.174689	0.801695	0.422729	0.512327
SI1_01231	chr	1395692	1396252	-		hypothetical protein	6.90984	7.54277	8.21325	7.62368	6.23916	5.23393	36.6212	-0.246247	0.301138	-0.817722	0.413516	0.502104
SI1_01232	chr	1396252	1397214	-		hypothetical protein	19.9149	15.17	18.7134	17.4142	16.411	15.7331	155.577	-0.118342	0.167282	-0.707439	0.479293	0.566613
SI1_01233	chr	1397243	1399078	-		hypothetical protein	39.2264	41.4852	46.344	44.1371	46.967	47.7858	763.176	0.128115	0.102368	1.25151	0.210747	0.284376
SI1_01234	chr	1399179	1400030	-		putative oxidoreductase/MSMEI_2347	134.817	130.194	127.629	162.748	159.348	165.835	1172.9	0.312458	0.0839043	3.72399	0.000196102	0.000553792
SI1_01235	chr	1400133	1400576	-		hypothetical protein	239.634	237.125	256.441	273.262	294.07	280.926	1097.54	0.209946	0.0868141	2.41834	0.0155916	0.0293538
SI1_01236	chr	1400979	1402448	-		Cytosol aminopeptidase	397.01	404.919	406.712	446.217	444.682	446.308	5850.37	0.145107	0.0653104	2.22181	0.0262961	0.0467502
SI1_01237	chr	1402656	1403441	+		3'(2'),5'-bisphosphate nucleotidase CysQ	156.131	160.482	156.714	169.397	202.685	147.036	1219.32	0.132645	0.121689	1.09003	0.275698	0.357078
SI1_01238	chr	1403438	1404409	+		Threonylcarbamoyl-AMP synthase	116.914	124.279	105.447	124.36	136.292	105.97	1083.93	0.079816	0.12001	0.665076	0.506002	0.591253
SI1_01239	chr	1404452	1405114	+		hypothetical protein	161.402	139.652	167.101	173.323	207.812	164.394	1050.33	0.220702	0.11933	1.84951	0.0643845	0.102286
SI1_01240	chr	1405111	1406565	+		putative FAD-linked oxidoreductase	152.491	151.99	153.693	125.081	140.109	133.352	1948.63	-0.201834	0.0812485	-2.48416	0.0129857	0.0249577
SI1_01241	chr	1406655	1407815	+		hypothetical protein	99.8144	104.221	97.1885	92.8704	96.6559	90.7426	1055.48	-0.104822	0.0878634	-1.19301	0.232866	0.308796
SI1_01242	chr	1407812	1408927	+		hypothetical protein	67.4589	71.861	70.555	57.485	66.8138	56.1989	681.024	-0.217662	0.106666	-2.0406	0.0412902	0.0695357
SI1_01243	chr	1408927	1411425	+		LPS-assembly protein LptD	94.6224	92.0819	95.5084	81.8338	85.3959	75.6207	2051.14	-0.217164	0.0825269	-2.63143	0.00850266	0.0170529
SI1_01244	chr	1411449	1412834	+		Chaperone SurA	237.805	240.68	250.661	307.522	323.554	301.759	3600.65	0.354852	0.0730487	4.85775	1.18728e-06	4.69812e-06
SI1_01245	chr	1412846	1413703	+		Ribosomal RNA small subunit methyltransferase A	199.623	200.678	189.27	220.902	249.341	235.857	1737.91	0.259259	0.0870818	2.97718	0.00290909	0.00645242
SI1_01246	chr	1414129	1414728	-		50S ribosomal protein L9	3099.43	3164.72	2973.63	2171.27	2051.84	2558.05	15028.4	-0.446854	0.100437	-4.44908	8.62375e-06	3.0362e-05
SI1_01247	chr	1414742	1415017	-		30S ribosomal protein S18	2218	2269.43	2093.1	1660.11	1526.42	1834.08	5006.63	-0.391376	0.094825	-4.12735	3.66974e-05	0.000116257
SI1_01248	chr	1415024	1415527	-		hypothetical protein	3236.22	3497.86	3165.21	2423.39	2270.31	2524.46	13489.7	-0.456688	0.0836035	-5.46254	4.69361e-08	2.19214e-07
SI1_01249	chr	1415895	1416893	+		D-inositol-3-phosphate glycosyltransferase	475.132	514.54	435.806	455.043	492.956	533.754	4541.22	0.0544867	0.100756	0.540779	0.58866	0.665648
SI1_01250	chr	1416924	1417520	-		hypothetical protein	1164.67	1283.76	1119.96	1393.01	1297.13	1669.47	7400.65	0.28789	0.113297	2.54103	0.0110528	0.0216293
SI1_01251	chr	1417784	1418332	-		hypothetical protein	172.806	207.739	159.649	265.691	246.521	262.924	1129.15	0.519302	0.117631	4.41467	1.01163e-05	3.50808e-05
SI1_01252	chr	1418364	1420343	-		RNA polymerase sigma factor RpoD	938.244	988.723	805.845	1534.03	1318.27	1629.4	22336.8	0.712399	0.114285	6.23352	4.56072e-10	2.5895e-09
SI1_01253	chr	1420578	1422452	-		DNA primase	76.1682	82.3194	74.5959	85.9579	90.1134	95.9014	1480.54	0.221391	0.0914955	2.41969	0.0155338	0.029262
SI1_01254	chr	1422467	1422928	-		putative protein YqeY	185.033	165.954	218.081	227.048	221.544	246.593	912.838	0.288821	0.117708	2.4537	0.0141396	0.0269664
SI1_01255	chr	1423082	1424482	+		Carbamoyl-phosphate synthase small chain	386.928	367.043	335.752	719.643	710.739	720.793	7098.34	0.979999	0.0832603	11.7703	5.5531e-32	1.3776e-30
SI1_01256	chr	1424496	1427753	+		Carbamoyl-phosphate synthase large chain	325.634	326.432	276.691	467.955	489.927	467.274	11990.2	0.616288	0.0926351	6.65286	2.87455e-11	1.78278e-10
SI1_01257	chr	1427901	1428359	+		Transcription elongation factor GreA	742.302	793.488	682.389	963.66	912.304	876.137	3566.95	0.309911	0.0917103	3.37924	0.000726863	0.00184287
SI1_01258	chr	1428370	1429566	+		hypothetical protein	537.411	563.509	442.415	660.536	660.762	665.939	6608.25	0.363068	0.105478	3.44212	0.000577181	0.00148319
SI1_01259	chr	1430114	1430761	-		Uracil phosphoribosyltransferase	132.866	133.245	121.353	320.628	282.351	350.717	1358.74	1.29823	0.109773	11.8265	2.84833e-32	7.17645e-31
SI1_01260	chr	1430758	1431162	-		Peptide methionine sulfoxide reductase MsrB	403.006	439.568	372.403	1049.07	839.622	1107.5	2666.72	1.30105	0.123484	10.5362	5.88177e-26	1.00897e-24
SI1_01261	chr	1431256	1432809	+		2,3-bisphosphoglycerate-independent phosphoglycerate mutase	492.068	474.575	505.436	386.391	376.417	367.237	6321.26	-0.382009	0.0694916	-5.4972	3.8587e-08	1.83815e-07
SI1_01262	chr	1432851	1434176	+		hypothetical protein	117.782	119.289	107.179	79.1073	85.9884	70.2394	1201.64	-0.549485	0.10622	-5.17307	2.30284e-07	9.87587e-07
SI1_01263	chr	1434326	1435942	+		hypothetical protein	427.664	390.787	406.591	638.199	567.258	609.546	7684.79	0.566506	0.0825527	6.86235	6.77362e-12	4.42205e-11
SI1_01264	chr	1435939	1436451	+		RNA pyrophosphohydrolase	132.038	110.766	111.573	179.465	162.303	180.639	703.209	0.558746	0.11306	4.94203	7.73134e-07	3.1206e-06
SI1_01265	chr	1436707	1437111	-		hypothetical protein	82.6163	79.1073	65.2274	68.6414	80.1385	56.8397	273.927	-0.14252	0.162657	-0.8762	0.380921	0.469061
SI1_01266	chr	1437111	1438685	-		Multidrug export protein EmrB	175.2	188.514	192.432	200.874	255.972	201.864	2990.59	0.243459	0.111725	2.1791	0.0293245	0.0516502
SI1_01267	chr	1438682	1439773	-		Colistin resistance protein EmrA	273.711	272.91	300.893	392.687	417.658	363.426	3449.85	0.46948	0.087268	5.37975	7.4589e-08	3.4024e-07
SI1_01268	chr	1439924	1441678	-		Lipid A export ATP-binding/permease protein MsbA	66.5542	71.3573	63.9439	135.188	126.07	126.685	1618.21	0.941404	0.0889913	10.5786	3.74525e-26	6.45906e-25
SI1_01269	chr	1441881	1443185	-		CCA-adding enzyme	126.791	133.175	112.435	294.268	251.307	309.689	2504.95	1.19822	0.112507	10.6502	1.74075e-26	3.10161e-25
SI1_01270	chr	1443255	1443842	-		hypothetical protein	364.845	403	344.441	658.645	553.057	712.686	2791.92	0.789705	0.116843	6.7587	1.39234e-11	8.89165e-11
SI1_01271	chr	1444149	1445150	+		hypothetical protein	171.545	170.531	164.726	185.449	205.78	179.691	1688.12	0.171142	0.0885663	1.93236	0.0533151	0.0874128
SI1_01272	chr	1445225	1446247	+		hypothetical protein	86.3553	85.3863	91.9825	81.5242	83.4633	81.2847	815.532	-0.0991626	0.0896189	-1.10649	0.268513	0.349176
SI1_01273	chr	1446244	1449117	+		hypothetical protein	128.099	125.674	126.369	102.642	112.746	112.709	3182.08	-0.213235	0.0776452	-2.74627	0.00602777	0.012566
SI1_01274	chr	1449117	1451258	+		hypothetical protein	144.444	163.542	153.301	125.686	131.815	130.116	2842.79	-0.251943	0.0831096	-3.03145	0.0024338	0.00550035
SI1_01275	chr	1451255	1451965	+		hypothetical protein	199.574	182.937	179.15	242.354	257.482	255.052	1463.36	0.425622	0.0880153	4.83577	1.32631e-06	5.22264e-06
SI1_01276	chr	1451998	1453317	-		hypothetical protein	62.0567	65.4111	64.5379	42.5472	41.8638	42.353	657.839	-0.599894	0.0946434	-6.33846	2.32067e-10	1.35337e-09
SI1_01277	chr	1453274	1454368	-		hypothetical protein	120.364	116.023	121.094	64.3434	77.0066	70.7915	975.058	-0.753159	0.0984481	-7.65032	2.00479e-14	1.59248e-13
SI1_01278	chr	1454391	1455143	-		Ribonuclease HII	213.505	211.267	215.798	191.021	172.55	180.464	1394.52	-0.236479	0.0843078	-2.80494	0.00503257	0.0106357
SI1_01279	chr	1455253	1455555	-		hypothetical protein	193.922	200.835	236.211	225.099	242.936	250.791	639.208	0.187853	0.112554	1.669	0.0951179	0.143949
SI1_01280	chr	1455659	1457131	+		putative transport protein HsrA	86.0826	91.9266	89.254	87.2584	100.521	84.2	1241.65	0.0247293	0.0990103	0.249765	0.802769	0.849665
SI1_01281	chr	1457320	1458546	+		Multidrug resistance protein MdtA	237.776	208.561	242.252	443.136	482.439	446.25	3951.29	0.99401	0.088459	11.237	2.68477e-29	5.65908e-28
SI1_01282	chr	1458620	1461796	+		Multidrug resistance protein MdtB	159.294	159.291	161.339	224.532	248.488	233.309	5891.01	0.556772	0.0736945	7.55514	4.18419e-14	3.28321e-13
SI1_01283	chr	1461793	1465092	+		Multidrug resistance protein MdtC	101.269	106.917	102.175	109.514	130.139	115.528	3433.27	0.193673	0.0908719	2.13127	0.0330667	0.0569963
SI1_01284	chr	1465098	1466684	+		Outer membrane protein OprM	128.687	130.016	130.974	132.691	151.246	132.325	1999.32	0.0946189	0.0872204	1.08483	0.277999	0.359481
SI1_01285	chr	1466899	1467075	-		hypothetical protein	365.972	299.973	378.908	385.339	342.167	389.508	598.099	0.0959247	0.122266	0.784558	0.432713	0.521292
SI1_01286	chr	1467166	1467426	-		hypothetical protein	274.374	274.843	278.537	294.526	316.978	283.049	702.686	0.111729	0.0959191	1.16482	0.244091	0.321303
SI1_01287	chr	1467507	1468337	-		Bicarbonate transport ATP-binding protein CmpD	114.655	118.33	116.192	137.877	144.229	151.653	1017.1	0.311931	0.0885246	3.52367	0.000425622	0.00112419
SI1_01288	chr	1468341	1469105	-		Putative aliphatic sulfonates transport permease protein SsuC	121.08	106.018	123.004	185.67	157.227	183.16	1047.75	0.586941	0.108808	5.39426	6.88067e-08	3.14754e-07
SI1_01289	chr	1469102	1470142	-		Putative aliphatic sulfonates-binding protein	177.662	164.239	158.063	290.078	233.12	262.202	2092.03	0.650667	0.106959	6.0833	1.17731e-09	6.42438e-09
SI1_01290	chr	1470317	1470742	-		50S ribosomal protein L17	1183.42	1200.96	1255.38	978.336	1095.02	1113.84	4546.2	-0.192198	0.0825474	-2.32833	0.0198945	0.0365167
SI1_01291	chr	1470776	1471795	-		DNA-directed RNA polymerase subunit alpha	2401.26	2430.74	2506.09	2256.29	2332.61	2341.04	22750.3	-0.0832066	0.0641302	-1.29746	0.194472	0.265976
SI1_01292	chr	1471929	1472321	-		30S ribosomal protein S11	3074.61	3341.92	3409.41	2994.74	3009.78	2906.65	11511	-0.141575	0.0737804	-1.91886	0.0550015	0.0896763
SI1_01293	chr	1472408	1472785	-		30S ribosomal protein S13	3509.93	3229.86	3706.42	2991.5	3465.09	3128.88	11834.8	-0.124512	0.0896569	-1.38876	0.164906	0.231127
SI1_01294	chr	1473023	1473682	-		Adenylate kinase	447.148	457.801	459.367	594.296	620.002	569.808	3248.21	0.386349	0.0743098	5.19917	2.00184e-07	8.67735e-07
SI1_01295	chr	1473679	1475028	-		Protein translocase subunit SecY	945.226	958.393	982.507	1226.21	1211.43	1277.68	13931.4	0.363722	0.0668007	5.44488	5.18407e-08	2.40556e-07
SI1_01296	chr	1475186	1475680	-		50S ribosomal protein L15	2039.6	2044.1	2079.28	1701.66	1586.27	1962.71	8832.85	-0.231721	0.0958788	-2.41681	0.015657	0.0294081
SI1_01297	chr	1475682	1475870	-		50S ribosomal protein L30	248.82	200.967	225.37	214.38	180.143	231.792	384.561	-0.109856	0.139578	-0.787053	0.431251	0.520308
SI1_01298	chr	1475863	1476441	-		30S ribosomal protein S5	1674.64	1883.27	1681.24	1424.07	1459.64	1559.91	8765.74	-0.238682	0.0863379	-2.76451	0.00570088	0.0119385
SI1_01299	chr	1476459	1476821	-		50S ribosomal protein L18	2538.19	2748.83	2456.84	1972.87	2038.62	2314.05	7985.61	-0.292971	0.0945004	-3.10021	0.00193382	0.00447066
SI1_01300	chr	1476821	1477354	-		50S ribosomal protein L6	4436.71	4620.72	4644.45	3787.7	4086.51	4188.37	21507.9	-0.184566	0.0738416	-2.49948	0.0124374	0.0240752
SI1_01301	chr	1477366	1477764	-		30S ribosomal protein S8	3195.32	3065.93	3217	2636.31	2522.18	2807.01	10880.8	-0.251436	0.0757769	-3.31811	0.000906285	0.00224401
SI1_01302	chr	1477777	1478082	-		30S ribosomal protein S14	2820.3	2761.07	2710.71	2295.87	2244.71	2507.12	7338.81	-0.235443	0.0786113	-2.99503	0.00274418	0.00610838
SI1_01303	chr	1478188	1478757	-		50S ribosomal protein L5	3723.94	3606.32	3599.88	2869.62	2979.7	3336.8	17926.4	-0.251563	0.0840405	-2.99336	0.00275925	0.00613695
SI1_01304	chr	1478768	1479088	-		50S ribosomal protein L24	1964.59	1961.95	1999.03	1723.31	1647.82	1842.6	5590.1	-0.185352	0.0767792	-2.41408	0.0157748	0.0295949
SI1_01305	chr	1479088	1479456	-		50S ribosomal protein L14	3577.3	3876.82	3718.57	3139.49	3223.65	3407.31	12081.9	-0.194319	0.075808	-2.56331	0.0103681	0.0204884
SI1_01306	chr	1479472	1479759	-		hypothetical protein	2405.76	2458.93	2588.95	2156.81	2174.72	2135.7	6267.16	-0.205328	0.0686412	-2.99133	0.00277766	0.00617365
SI1_01307	chr	1479773	1480009	-		hypothetical protein	791.554	846.809	854.562	682.421	655.191	649.193	1659.74	-0.328034	0.0813372	-4.03301	5.50665e-05	0.000168972
SI1_01308	chr	1480011	1480427	-		50S ribosomal protein L16	3141.06	3016.94	3033.21	2487.7	2276.98	2379.41	10649.8	-0.364245	0.0732865	-4.97015	6.69015e-07	2.72421e-06
SI1_01309	chr	1480481	1481158	-		30S ribosomal protein S3	2330.15	2392.44	2213.51	1630.64	1749.77	1832.42	12878.8	-0.413128	0.0812011	-5.08772	3.62398e-07	1.50999e-06
SI1_01310	chr	1481162	1481569	-		50S ribosomal protein L22	2855.56	2900.26	2540.22	2051.55	2041.77	2184.33	9297.88	-0.403452	0.0869841	-4.63823	3.514e-06	1.31622e-05
SI1_01311	chr	1481572	1481850	-		30S ribosomal protein S19	1430.35	1388.47	1401.19	1183.59	1018.84	1115.56	3288.07	-0.347712	0.0859374	-4.0461	5.20773e-05	0.000160563
SI1_01312	chr	1481863	1482693	-		50S ribosomal protein L2	4039.93	3923.79	3784.06	2981.82	3143.17	3339.47	27559.9	-0.312742	0.0783099	-3.99364	6.50659e-05	0.000197216
SI1_01313	chr	1482710	1483045	-		50S ribosomal protein L23	2398.47	2232.09	2234.64	1616.23	1839.1	1990	6466.76	-0.335198	0.0971352	-3.45084	0.000558846	0.00144182
SI1_01314	chr	1483042	1483656	-		50S ribosomal protein L4	3239.8	3217.28	3098.89	2467.67	2588.87	2640.03	16588.6	-0.313134	0.0705201	-4.44036	8.981e-06	3.14823e-05
SI1_01315	chr	1483669	1484352	-		50S ribosomal protein L3	4185.28	4105.7	4001.67	3224.28	3298.74	3652.95	24028	-0.27348	0.0802137	-3.40939	0.000651073	0.0016638
SI1_01316	chr	1484363	1484671	-		30S ribosomal protein S10	4914.68	4273.88	4714.66	4045.6	4335.31	4557.72	12965.4	-0.104314	0.0875284	-1.19177	0.233351	0.308931
SI1_01317	chr	1484780	1485970	-		Elongation factor Tu	8889.69	8685.89	8540.56	7617.09	7579.91	8221.66	92235.5	-0.158084	0.0722593	-2.18773	0.0286895	0.0506701
SI1_01318	chr	1486064	1486540	-		30S ribosomal protein S7	4896.1	5077.41	4281.78	3987.14	4222.17	4306.73	19968.1	-0.189135	0.0924705	-2.04536	0.0408194	0.0688632
SI1_01319	chr	1486555	1486926	-		30S ribosomal protein S12	5041.32	4976.56	5458.42	4180.98	4522.9	4572.32	16718.9	-0.221669	0.0768532	-2.88431	0.00392272	0.00845075
SI1_01320	chr	1487374	1491570	-		DNA-directed RNA polymerase subunit beta'	1537.92	1524.38	1478.74	1634.69	1587.07	1824.96	62912.1	0.151545	0.0826108	1.83444	0.0665883	0.105268
SI1_01321	chr	1491676	1495848	-		DNA-directed RNA polymerase subunit beta	1467	1486.79	1421.59	1723.04	1602.73	1992.02	63242	0.2807	0.0974576	2.88022	0.00397395	0.00854399
SI1_01322	chr	1496139	1496510	-		50S ribosomal protein L7/L12	3091.04	2747.33	2872.48	2311.2	2228.24	2622.72	9231.57	-0.283088	0.0939302	-3.01381	0.00257989	0.00578591
SI1_01323	chr	1496613	1497131	-		50S ribosomal protein L10	8401.46	8575.78	7901.73	5729.62	5463.51	6171.41	34281.6	-0.519743	0.0828604	-6.27251	3.55266e-10	2.03505e-09
SI1_01324	chr	1497414	1498109	-		50S ribosomal protein L1	1613.42	1611.71	1501.6	1156.38	1174.04	1400.79	9204.43	-0.342192	0.0990373	-3.45518	0.000549921	0.00142107
SI1_01325	chr	1498115	1498549	-		50S ribosomal protein L11	4152.43	3658.96	3909.96	3187.35	3364.84	3387.67	14730.1	-0.238537	0.0792419	-3.01023	0.00261048	0.00584638
SI1_01326	chr	1498656	1500269	-		Outer membrane protein OprM	327.017	362.675	357.356	135.213	140.304	121.015	3642.62	-1.40136	0.0907007	-15.4504	7.50068e-54	5.49766e-52
SI1_01327	chr	1500281	1501576	-		Multidrug resistance protein MdtA	441.733	470.322	473.641	160.401	181.277	156.599	3817.14	-1.4761	0.0873472	-16.8993	4.55657e-64	4.7403e-62
SI1_01328	chr	1501573	1504755	-		Cobalt-zinc-cadmium resistance protein CzcA	434.548	444.179	494.492	201.797	232.325	210.287	10038.1	-1.09191	0.0890696	-12.259	1.50282e-34	4.1424e-33
SI1_01329	chr	1504752	1504871	-		hypothetical protein	135.165	186.387	184.305	51.5853	63.6394	48.9373	125.68	-1.62135	0.208513	-7.77578	7.49838e-15	6.20059e-14
SI1_01330	chr	1504944	1506368	-		Adaptive-response sensory-kinase SasA	99.1475	98.5581	107.422	64.1336	68.9241	56.623	1102.14	-0.685704	0.101982	-6.72374	1.77113e-11	1.11778e-10
SI1_01331	chr	1506355	1507092	-		Transcriptional regulatory protein CusR	171.262	187.575	193.684	136.646	159.53	146.573	1148.13	-0.319914	0.0991696	-3.22592	0.00125566	0.00302429
SI1_01332	chr	1507145	1508455	-		hypothetical protein	80.3794	81.6143	80.7576	78.2096	75.2411	84.8395	985.944	-0.0279822	0.0917927	-0.304842	0.760487	0.815078
SI1_01333	chr	1508676	1510013	+		C4-dicarboxylate transport protein	81.0446	77.859	77.0617	89.7537	100.596	77.4218	1053.57	0.181964	0.11255	1.61674	0.105935	0.157948
SI1_01334	chr	1510108	1511409	+		Alpha-ketoglutarate permease	83.9906	87.5177	86.2703	86.3572	99.3042	84.5239	1074.54	0.0673999	0.0974514	0.691626	0.489172	0.57618
SI1_01335	chr	1511724	1512899	-		hypothetical protein	212.349	213.408	222.284	222.037	211.23	229.006	2408.88	0.0306187	0.0774808	0.395178	0.692711	0.758829
SI1_01336	chr	1513193	1516543	-		hypothetical protein	80.3972	80.8765	79.4751	65.0578	63.2723	61.7214	2256.94	-0.341916	0.0745269	-4.58782	4.47898e-06	1.65082e-05
SI1_01337	chr	1516564	1519617	+		Bifunctional glutamine synthetase adenylyltransferase/adenylyl-removing enzyme	76.7922	78.2181	80.1634	73.7801	75.7463	71.4542	2177.71	-0.0903522	0.0748675	-1.20683	0.227498	0.303174
SI1_01338	chr	1519716	1520219	+		Putative peroxiredoxin bcp	287.21	282.06	331.148	237.158	239.911	264.96	1293.85	-0.279491	0.100297	-2.78663	0.00532588	0.0112115
SI1_01339	chr	1520333	1520641	-		hypothetical protein	365.127	326.377	352.241	300.497	297.602	277.47	927.101	-0.253812	0.0941151	-2.69682	0.00700043	0.0143707
SI1_01340	chr	1520879	1521514	-		hypothetical protein	273.312	270.567	282.866	237.664	238.481	254.289	1548.2	-0.179493	0.0806658	-2.22514	0.0260715	0.0464526
SI1_01341	chr	1521511	1522218	-		hypothetical protein	177.943	171.474	194.371	174.706	188.012	172.691	1194.24	-0.0225068	0.0913299	-0.246435	0.805346	0.851834
SI1_01342	chr	1522272	1523036	-		Leucyl/phenylalanyl-tRNA--protein transferase	41.2044	40.5633	36.2721	37.8108	37.019	42.681	281.76	-0.00860469	0.132684	-0.0648509	0.948293	0.961045
SI1_01343	chr	1523064	1524038	+		Glyoxylate/hydroxypyruvate reductase B	181.527	178.973	195.122	185.62	188.416	187.678	1702.87	0.0152866	0.0790437	0.193394	0.84665	0.881927
SI1_01344	chr	1524053	1524241	+		hypothetical protein	97.1533	97.0184	97.5161	104.808	109.994	96.9424	178.282	0.0961801	0.146431	0.656828	0.511292	0.596137
SI1_01345	chr	1524292	1525137	-		hypothetical protein	286.258	307.847	315.164	298.802	270.555	305.841	2360.05	-0.0557918	0.0885222	-0.630257	0.528526	0.613128
SI1_01346	chr	1525402	1525872	-		hypothetical protein	123.02	119.574	130.653	115.656	128.81	123.933	546.007	-0.0191146	0.103521	-0.184646	0.853507	0.885637
SI1_01347	chr	1525880	1526173	-		Protein YciI	230.739	229.6	227.421	213.997	204.195	207.334	603.629	-0.137766	0.0958915	-1.43668	0.150808	0.214064
SI1_01348	chr	1526352	1527140	+		Heme exporter protein C	350.897	352.816	355.841	634.215	580.202	762.305	3745.22	0.899028	0.11043	8.14114	3.91577e-16	3.52747e-15
SI1_01349	chr	1527137	1527298	+		hypothetical protein	18.2612	19.9012	17.0653	38.906	40.5931	52.9248	47.5281	1.25836	0.28086	4.48037	7.45136e-06	2.65239e-05
SI1_01350	chr	1527295	1527828	+		Cytochome c-type biogenesis protein CcmE	164.478	137.729	146.493	328.797	296.944	345.75	1185.57	1.11361	0.107706	10.3394	4.67636e-25	7.73399e-24
SI1_01351	chr	1527837	1529816	+		Cytochome c-type biogenesis protein CcmF	174.14	182.775	163.724	310.592	285.145	347.781	4532.58	0.856708	0.100638	8.51274	1.69876e-17	1.74475e-16
SI1_01352	chr	1529813	1530391	+		Thiol:disulfide interchange protein CycY	128.791	128.069	120.607	233.458	201.69	256.198	967.546	0.871761	0.11393	7.65171	1.98331e-14	1.5793e-13
SI1_01353	chr	1530388	1530864	+		Cytochome c-type biogenesis protein CcmH	101.369	113.423	105.182	212.83	199.679	206.337	700.067	0.950514	0.0997002	9.53372	1.51749e-21	2.0057e-20
SI1_01354	chr	1530872	1531594	+		hypothetical protein	136.438	132.104	129.158	222.297	224.161	225.152	1208.57	0.75504	0.0827391	9.12555	7.13736e-20	8.49372e-19
SI1_01355	chr	1531990	1532367	-		IS5 family transposase ISNeu3	70.9759	71.6977	77.742	81.5836	81.6538	80.4746	274.231	0.144563	0.123821	1.16752	0.243002	0.320262
SI1_01356	chr	1532759	1532995	+		hypothetical protein	75.3246	81.6202	58.7565	80.7318	85.0316	79.2908	170.768	0.182541	0.169081	1.07961	0.280317	0.361176
SI1_01357	chr	1533020	1533535	-		hypothetical protein	190.776	168.112	172.042	198.489	214.393	199.619	922.335	0.205583	0.0970409	2.11852	0.0341313	0.0586432
SI1_01358	chr	1533832	1535001	-		Esterase EstB	104.365	115.992	118.67	113.223	106.972	106.608	1217.77	-0.0535433	0.0916372	-0.584296	0.559021	0.640214
SI1_01359	chr	1535076	1537814	+		hypothetical protein	105.959	99.6096	103.364	133.26	132.553	112.733	2943.44	0.292557	0.0932177	3.13843	0.00169856	0.0039897
SI1_01360	chr	1538014	1539729	-		30S ribosomal protein S1	3183.8	3449.33	3154.22	2553.68	2907.23	2525.23	47682.8	-0.29463	0.0880164	-3.34744	0.000815616	0.00203904
SI1_01361	chr	1540004	1540642	-		Cytidylate kinase	266.442	278.757	276.25	310.524	358.366	286.915	1775.16	0.217939	0.101767	2.14156	0.0322291	0.0559112
SI1_01362	chr	1540952	1541284	+		hypothetical protein	421.829	378.493	435.396	376.179	450.381	382.328	1272.32	-0.0317933	0.106009	-0.299913	0.764244	0.818289
SI1_01363	chr	1541391	1541798	-		hypothetical protein	98.7606	100.75	98.6275	138.756	117.244	124.934	433.154	0.352408	0.115237	3.05811	0.00222736	0.00506933
SI1_01364	chr	1541804	1542619	-		3-oxoacyl-[acyl-carrier-protein] reductase FabG	137.14	159.274	132.758	218.893	197.053	242.959	1388.28	0.617063	0.116777	5.28411	1.26318e-07	5.58813e-07
SI1_01365	chr	1542616	1543212	-		Recombination protein RecR	302.103	313.894	263.097	427.576	373.629	495.963	2031.62	0.559889	0.124904	4.48255	7.3758e-06	2.63422e-05
SI1_01366	chr	1543232	1543555	-		Nucleoid-associated protein YbaB	57.6173	51.9297	49.2998	105.255	62.199	104.762	218.408	0.775083	0.204477	3.79056	0.000150308	0.000430499
SI1_01367	chr	1543578	1545641	-		hypothetical protein	327.928	350.77	313.674	302.259	314.549	301.135	6164.69	-0.113627	0.0794998	-1.42928	0.152925	0.216784
SI1_01369	chr	1545908	1547713	-		Glutathione hydrolase proenzyme	312.077	320.994	318.741	365.444	372.581	407.236	5920.71	0.266142	0.077617	3.42891	0.000606	0.00155354
SI1_01370	chr	1547754	1548563	-		Methionine aminopeptidase	540.532	545.293	528.266	579.978	553.244	616.247	4259.51	0.115279	0.0786551	1.46562	0.142751	0.204247
SI1_01371	chr	1548727	1549935	-		hypothetical protein	541.78	579.666	584.455	574.385	561.21	576.367	6459.71	0.00446367	0.0713158	0.0625902	0.950093	0.961045
SI1_01372	chr	1550106	1550624	+		ATP-dependent Clp protease adapter protein ClpS	2211.42	2280.75	1999.7	3753.82	3064.67	4014.55	14059.6	0.737779	0.115562	6.38428	1.72206e-10	1.02089e-09
SI1_01373	chr	1550780	1553119	+		ATP-dependent Clp protease ATP-binding subunit ClpA	1430.29	1428.41	1346.02	2644.68	2137.41	2966.7	43734.3	0.881329	0.119945	7.34778	2.01528e-13	1.51499e-12
SI1_01374	chr	1553387	1553992	-		hypothetical protein	137.193	146.636	129.933	184.611	161.374	187.609	897.642	0.365445	0.106161	3.44237	0.000576635	0.00148319
SI1_01375	chr	1554169	1554927	+		NADP-dependent 3-hydroxy acid dehydrogenase YdfG	190.044	175.217	187.651	159.26	149.107	160.468	1212.34	-0.238791	0.087569	-2.72689	0.00639335	0.0132086
SI1_01376	chr	1554937	1555878	+		Polyphosphate:ADP phosphotransferase	193.626	183.211	208.262	175.993	169.12	178.917	1633.14	-0.159472	0.0861119	-1.85191	0.0640382	0.101886
SI1_01377	chr	1555973	1556470	+		hypothetical protein	173.296	161.645	185.251	138.088	158.673	136.789	742.352	-0.262622	0.106568	-2.46435	0.0137261	0.0262867
SI1_01378	chr	1556913	1557791	-		Phosphoglycolate phosphatase	124.293	131.009	133.261	84.3802	97.3777	79.5022	892.885	-0.572638	0.105213	-5.44267	5.24866e-08	2.43203e-07
SI1_01379	chr	1557788	1558864	-		Dihydroorotate dehydrogenase (quinone)	197.297	209.825	205.259	151.425	179.731	141.332	1826.47	-0.374746	0.105976	-3.53614	0.000406018	0.00108126
SI1_01380	chr	1558911	1560119	-		hypothetical protein	81.17	81.9166	88.8412	61.5346	69.57	66.1564	848.867	-0.353158	0.096496	-3.65982	0.000252389	0.000702291
SI1_01381	chr	1560430	1561782	-		Alcohol dehydrogenase (quinone), cytochome c subunit	42.448	39.0936	37.6118	24.6228	26.8104	30.8164	426.072	-0.536511	0.125816	-4.26424	2.00581e-05	6.64823e-05
SI1_01382	chr	1561779	1563575	-		Gluconate 2-dehydrogenase flavoprotein	49.8418	49.562	50.1418	41.3371	38.4245	38.8884	753.458	-0.334695	0.0920788	-3.63488	0.000278108	0.000767234
SI1_01383	chr	1563577	1564272	-		Gluconate 2-dehydrogenase subunit 3	63.024	67.1666	57.0805	44.7935	44.4988	42.8623	347.649	-0.504031	0.123401	-4.0845	4.41717e-05	0.000137636
SI1_01384	chr	1564549	1565475	-		hypothetical protein	311.535	348.44	315.791	236.634	261.102	253.904	2503.61	-0.377547	0.0885454	-4.26388	2.00911e-05	6.65234e-05
SI1_01385	chr	1565852	1567030	+		Cobalamin biosynthesis protein CobD	24.3996	26.0634	25.446	13.4601	13.3144	11.8545	211.125	-0.974345	0.142154	-6.85417	7.17284e-12	4.65441e-11
SI1_01386	chr	1566990	1568453	-		Cobyric acid synthase	23.5517	26.0821	27.9759	16.0675	17.0256	16.2857	290.596	-0.652436	0.129234	-5.04849	4.4532e-07	1.83887e-06
SI1_01387	chr	1568453	1569061	-		Corrinoid adenosyltransferase	29.3135	33.9142	32.4493	18.8507	22.293	18.5142	147.886	-0.680509	0.167165	-4.07087	4.68369e-05	0.000145379
SI1_01388	chr	1569058	1569597	-		Bifunctional adenosylcobalamin biosynthesis protein CobP	13.2236	15.4856	14.0315	10.8381	11.7851	9.78745	63.4454	-0.398328	0.231312	-1.72204	0.0850625	0.13026
SI1_01389	chr	1569711	1570709	+		Nicotinate-nucleotide--dimethylbenzimidazole phosphoribosyltransferase	55.2432	54.5602	52.9896	48.8954	61.2612	51.7295	507.039	-0.00826138	0.118624	-0.0696435	0.944477	0.958747
SI1_01390	chr	1570706	1571485	+		Adenosylcobinamide-GDP ribazoletransferase	86.9709	87.4457	83.2262	41.7011	39.9786	45.3234	469.127	-1.02247	0.110823	-9.22616	2.8051e-20	3.42668e-19
SI1_01391	chr	1571535	1572218	-		hypothetical protein	35.7933	36.9711	43.2621	21.0619	18.2979	19.9183	187.417	-0.969911	0.15631	-6.20504	5.46819e-10	3.07229e-09
SI1_01392	chr	1572414	1573727	+		hypothetical protein	226.536	213.691	235.33	356.75	257.9	386.94	3445.41	0.56801	0.139967	4.05816	4.9461e-05	0.000153082
SI1_01393	chr	1573860	1574168	+		Putative monooxygenase	409.695	367.786	447.012	395.199	389.251	502.486	1213	0.0713884	0.126393	0.564811	0.572202	0.651148
SI1_01394	chr	1574443	1575342	-		hypothetical protein	84.3291	91.5704	87.7157	75.6584	77.5458	88.0871	710.439	-0.129052	0.104784	-1.2316	0.218097	0.292702
SI1_01395	chr	1575502	1576293	+		hypothetical protein	78.9555	80.6508	67.0977	38.9376	37.7658	42.5606	428.539	-0.928864	0.126764	-7.3275	2.34488e-13	1.74648e-12
SI1_01396	chr	1576290	1577696	+		L-asparagine permease 2	62.9322	61.1517	64.4043	33.9969	36.9383	40.4019	659.487	-0.760651	0.104349	-7.28949	3.11122e-13	2.29604e-12
SI1_01397	chr	1578059	1579036	+		hypothetical protein	29.3099	30.0807	27.0113	15.7662	15.7255	12.4895	199.39	-0.973426	0.15469	-6.29274	3.11904e-10	1.79623e-09
SI1_01398	chr	1579498	1580511	-		putative L-asparaginase periplasmic	32.394	30.9006	32.313	18.9803	21.8617	18.185	245.113	-0.694767	0.13614	-5.10332	3.33742e-07	1.396e-06
SI1_01399	chr	1580550	1581638	-		Anhydro-N-acetylmuramic acid kinase	52.5511	56.3422	51.619	40.6171	35.55	41.4147	473.537	-0.450951	0.114918	-3.92411	8.70524e-05	0.000259948
SI1_01400	chr	1581860	1583125	-		Dibenzothiophene desulfurization enzyme C	95.1619	100.272	98.7523	82.5008	79.4236	71.4345	1044.1	-0.334626	0.0944103	-3.54438	0.000393533	0.00105236
SI1_01401	chr	1583171	1584397	-		Inner membrane transport protein YdhP	95.6093	98.6971	84.2834	108.605	93.6179	104.049	1122.14	0.135183	0.107418	1.25848	0.208219	0.281319
SI1_01402	chr	1584806	1585210	+		hypothetical protein	106.293	110.452	109.976	298.465	290.175	254.909	740.824	1.36795	0.105332	12.9871	1.44853e-38	4.53546e-37
SI1_01403	chr	1585715	1585846	-		hypothetical protein	1105.89	1121.22	1223.27	2468.42	2740.83	1679.88	2132.82	0.996968	0.156292	6.37888	1.78392e-10	1.05376e-09
SI1_01404	chr	1586308	1588014	-		Indole-3-pyruvate decarboxylase	100.218	106.18	109.17	107.868	120.605	107.06	1737.28	0.0880642	0.0886312	0.993602	0.320417	0.405233
SI1_01405	chr	1588396	1588677	+		hypothetical protein	43.0472	46.445	36.3092	23.1485	21.0627	27.0717	86.9306	-0.823795	0.215152	-3.82889	0.000128723	0.000373868
SI1_01406	chr	1588925	1590115	+		putative MFS-type transporter YfcJ	84.3668	81.2936	80.5551	46.2106	48.6246	44.7708	718.423	-0.818909	0.0953442	-8.58898	8.7743e-18	9.24743e-17
SI1_01412	chr	1596105	1597283	-		Ubiquinone hydroxylase UbiM	223.317	229.358	242.215	282.854	289.949	297.359	2884.3	0.323934	0.0753078	4.30147	1.69668e-05	5.69221e-05
SI1_01413	chr	1597445	1598044	-		Putative NAD(P)H nitroreductase YdjA	250.267	256.408	272.021	278.936	282.488	301.649	1539.82	0.147745	0.084146	1.75582	0.0791191	0.122144
SI1_01414	chr	1598280	1598915	+		Histidine biosynthesis bifunctional protein HisB	306.835	324.11	310.395	329.509	407.419	313.014	1979.64	0.156672	0.112288	1.39526	0.162937	0.228864
SI1_01415	chr	1598912	1599298	+		hypothetical protein	123.099	123.92	121.971	155.592	156.495	147.798	501.454	0.317152	0.101468	3.12565	0.00177414	0.00414844
SI1_01416	chr	1599307	1599993	+		Imidazole glycerol phosphate synthase subunit HisH	126.511	118.201	128.176	146.298	157.323	146.855	884.165	0.272418	0.0913196	2.98313	0.0028532	0.00633281
SI1_01417	chr	1599990	1601336	+		Imidazole glycerol phosphate synthase subunit HisF	125.412	126.928	132.19	123.579	132.444	113.613	1587.92	-0.0573145	0.0897454	-0.638635	0.52306	0.607961
SI1_01418	chr	1601336	1602097	+		Imidazole glycerol phosphate synthase subunit HisF	146.323	143.985	142.704	128.354	146.571	142.881	1013.52	-0.0523401	0.0928941	-0.563438	0.573136	0.651521
SI1_01419	chr	1602142	1602642	+		Phosphoribosyl-ATP pyrophosphatase	304.2	276.71	316.577	283.508	339.58	280.144	1410.01	0.00905434	0.106893	0.0847045	0.932496	0.950864
SI1_01420	chr	1602743	1603120	+		putative HIT-like protein	262.584	254.007	255.438	223.015	280.597	216.567	881.697	-0.100589	0.117763	-0.854165	0.393014	0.481195
SI1_01421	chr	1603244	1604245	-		IS1595 family transposase ISRhba1	167.677	156.756	166.668	151.414	132.106	132.57	1421.05	-0.239696	0.0936057	-2.56069	0.0104463	0.0206177
SI1_01422	chr	1604238	1605167	-		IS1595 family transposase ISNwi1	304.497	321.533	288.349	143.773	142.219	151.548	1966.07	-1.0647	0.0873617	-12.1872	3.63516e-34	9.93509e-33
SI1_01423	chr	1605431	1607251	-		ATM1-type heavy metal exporter	70.3601	65.5621	62.0761	68.358	65.2936	65.4002	1130.45	0.0066061	0.0924448	0.0714599	0.943032	0.958667
SI1_01424	chr	1607614	1608321	+		Endonuclease III	72.618	80.8276	79.6863	69.6282	75.6542	65.858	491.696	-0.142997	0.111167	-1.28632	0.198331	0.269994
SI1_01425	chr	1608735	1611254	-		hypothetical protein	22.3048	23.1885	21.9005	17.1058	15.6152	16.5921	459.837	-0.452056	0.107825	-4.19249	2.75913e-05	8.98807e-05
SI1_01426	chr	1611312	1612715	+		Glutamate--tRNA ligase	385.883	377.166	376.895	362.179	418.219	317.465	4911.28	-0.0551969	0.106955	-0.516075	0.605802	0.680735
SI1_01427	chr	1612708	1613694	+		Aspartate carbamoyltransferase	283.708	274.995	274.186	229.204	263.928	207.292	2365.77	-0.250609	0.102919	-2.435	0.0148916	0.0282171
SI1_01428	chr	1613691	1614986	+		Dihydroorotase	285.332	297.197	280.63	209.467	250.024	206.805	3098.81	-0.374396	0.0977855	-3.82875	0.000128796	0.000373868
SI1_01429	chr	1614983	1615639	+		Glycerol-3-phosphate acyltransferase	195.482	197.513	183.121	139.445	169.35	135.684	1048.3	-0.374853	0.110987	-3.37744	0.000731646	0.00185209
SI1_01430	chr	1615636	1616763	+		hypothetical protein	93.7814	89.8532	85.6896	60.3657	72.309	51.8527	800.359	-0.545779	0.128626	-4.24314	2.20414e-05	7.25343e-05
SI1_01431	chr	1616807	1619569	+		DNA topoisomerase 1	284.176	287.591	295.132	334.838	385.645	389.798	8539.4	0.35626	0.0853837	4.17246	3.01329e-05	9.72759e-05
SI1_01432	chr	1619572	1621878	+		Ribonuclease R	122.219	124.07	117.571	96.2551	115.123	103.653	2448.52	-0.208833	0.0928088	-2.25014	0.02444	0.0438371
SI1_01433	chr	1621875	1623632	+		hypothetical protein	96.0342	104.418	97.9654	69.8474	85.0698	75.0928	1452.31	-0.376403	0.101173	-3.7204	0.000198911	0.000560252
SI1_01434	chr	1623698	1624042	+		hypothetical protein	89.8879	91.405	101.501	89.7135	96.8426	88.5126	300.819	-0.0397136	0.123975	-0.320337	0.748713	0.80621
SI1_01435	chr	1624089	1625429	+		Outer membrane protein	536.147	524.11	546.09	662.792	661.388	716.258	7644.74	0.344467	0.0729057	4.72483	2.30311e-06	8.75886e-06
SI1_01436	chr	1625622	1626611	-		O-acetylserine sulfhydrylase	226.279	205.469	218.85	243.744	245.237	266.337	2175.82	0.214577	0.084839	2.52922	0.0114315	0.0222894
SI1_01437	chr	1626760	1627206	+		HTH-type transcriptional regulator IscR	354.87	334.706	367.649	563.755	494.499	641.374	1926.45	0.68443	0.111278	6.15061	7.71838e-10	4.30654e-09
SI1_01438	chr	1627406	1627861	-		hypothetical protein	728.618	686.248	736.952	664.685	767.581	668.895	3031.39	-0.0349014	0.0887346	-0.393324	0.69408	0.760071
SI1_01439	chr	1628188	1628727	+		hypothetical protein	865.204	786.595	891.188	870.175	1090.71	754.069	4437.36	0.0937421	0.130021	0.720974	0.470925	0.558975
SI1_01440	chr	1628885	1630915	+		DNA gyrase subunit B	219.341	212.76	224.445	224.49	230.984	222.755	4237.68	0.0463	0.0690071	0.670944	0.502256	0.587301
SI1_01441	chr	1631233	1632750	-		NAD(P)H-quinone oxidoreductase chain 4 1	263.159	237.141	302.791	122.337	151.692	118.533	2836.3	-1.03256	0.124165	-8.31602	9.0964e-17	8.55274e-16
SI1_01442	chr	1632903	1634816	-		DNA mismatch repair protein MutL	96.628	104.803	88.7503	94.4382	102.02	97.8132	1749.07	0.01888	0.0959752	0.196718	0.844049	0.880628
SI1_01443	chr	1634919	1635446	-		hypothetical protein	484.939	477.417	489.464	538.448	587.982	522.517	2559.2	0.183093	0.0807315	2.26793	0.0233336	0.0421574
SI1_01444	chr	1635504	1636010	-		Lipoprotein signal peptidase	143.459	163.743	148.438	176.705	184.098	160.306	774.175	0.193036	0.105437	1.83082	0.0671277	0.106069
SI1_01445	chr	1636037	1638946	-		Isoleucine--tRNA ligase	412.005	415.394	416.007	535.52	542.575	549.187	13058.9	0.38741	0.063086	6.14099	8.2008e-10	4.55208e-09
SI1_01446	chr	1639044	1639985	-		Bifunctional riboflavin kinase/FMN adenylyltransferase	215.718	240.645	184.892	433.591	456.128	446.233	2911.95	1.0572	0.109412	9.66249	4.35172e-22	5.92165e-21
SI1_01447	chr	1639982	1640734	-		Enolase-phosphatase E1	357.919	383.866	310.167	678.885	741.474	782.372	3831.58	1.06466	0.106948	9.95501	2.39803e-23	3.5804e-22
SI1_01448	chr	1640703	1641272	-		Acireductone dioxygenase	506.297	568.795	436.153	1090.55	1093.04	1203.55	4365.43	1.16269	0.112803	10.3072	6.536e-25	1.04349e-23
SI1_01449	chr	1641269	1641892	-		Methylthioribulose-1-phosphate dehydratase	793.528	911.916	693.606	1677.24	1442.26	1721.84	7064.64	1.01145	0.121242	8.3424	7.27991e-17	6.92558e-16
SI1_01450	chr	1641966	1642223	-		Sec-independent protein translocase protein TatA	888.445	882.538	783.417	1822.61	1421.61	1519.56	2952.06	0.898037	0.114993	7.80948	5.74246e-15	4.79778e-14
SI1_01451	chr	1642397	1642912	-		hypothetical protein	78.0898	93.5256	78.3814	91.6102	76.466	86.949	407.483	0.0268836	0.131323	0.204714	0.837795	0.876668
SI1_01452	chr	1642891	1643625	-		Regulatory protein RecX	74.8081	75.8023	75.9232	77.0238	77.06	74.145	522.526	0.0101978	0.0991938	0.102807	0.918116	0.940872
SI1_01453	chr	1643835	1644041	+		hypothetical protein	31.0468	26.7693	37.0985	38.604	34.3305	41.4194	67.7	0.26759	0.231777	1.15452	0.248289	0.326163
SI1_01454	chr	1644038	1645240	+		Acetylornithine aminotransferase	481.478	475.777	424.973	572.01	511.461	611.85	5788.97	0.293446	0.099906	2.93722	0.00331173	0.00726298
SI1_01455	chr	1645237	1646226	+		Ornithine carbamoyltransferase	288.31	296.551	248.843	344.015	301.162	343.332	2820.92	0.244339	0.104857	2.33021	0.0197953	0.0363554
SI1_01456	chr	1646228	1646548	+		hypothetical protein	1070.96	1132.1	936.519	2113.55	1754.88	2271.42	4657.64	0.966398	0.120635	8.01089	1.13878e-15	9.92585e-15
SI1_01457	chr	1646830	1647783	+		33 kDa chaperonin	571.326	556.025	485.234	1179.53	1117.47	1227.31	7661.74	1.12671	0.0939343	11.9947	3.78982e-33	9.85658e-32
SI1_01458	chr	1647913	1648821	+		hypothetical protein	351.259	315.993	335.899	703.528	699.054	766.329	4507.27	1.11178	0.0832011	13.3626	1.00045e-40	3.70855e-39
SI1_01459	chr	1649583	1651748	-		Thiol:disulfide interchange protein DsbD	130.74	129.728	130.944	224.008	207.675	225.518	3550.65	0.746892	0.0758727	9.84402	7.27439e-23	1.04266e-21
SI1_01460	chr	1651944	1654526	+		ATP-dependent RNA helicase HrpB	44.7853	47.4301	48.5995	41.1767	40.8166	37.5584	1051.3	-0.236511	0.0903044	-2.61904	0.00881783	0.0176121
SI1_01461	chr	1654843	1656054	+		Periplasmic pH-dependent serine endoprotease DegQ	154.952	159.271	155.277	302.733	262.451	312.036	2551.77	0.900969	0.0942094	9.56347	1.13879e-21	1.5176e-20
SI1_01462	chr	1656083	1656958	-		HTH-type transcriptional regulator GltR	34.353	37.2637	36.2346	51.9065	48.3108	45.3173	346.989	0.431781	0.119976	3.59889	0.000319577	0.000869736
SI1_01463	chr	1657092	1657583	+		hypothetical protein	16.3798	20.0681	17.2734	21.0459	14.4439	15.7554	80.7544	-0.0701537	0.225664	-0.310877	0.755894	0.811923
SI1_01464	chr	1658125	1658268	-		hypothetical protein	30.4616	46.8767	42.6633	21.1031	27.9896	21.2062	42.8361	-0.769333	0.299686	-2.56713	0.0102543	0.0202885
SI1_01465	chr	1658333	1659013	+		Transcriptional regulatory protein CusR	529.079	521.946	483.843	908.661	827.032	889.58	4429.23	0.773316	0.0836211	9.24786	2.29036e-20	2.83004e-19
SI1_01466	chr	1659062	1660651	+		Adaptive-response sensory-kinase SasA	245.275	240.976	220.303	475.044	434.536	459.678	5160.03	0.953438	0.0847195	11.2541	2.21157e-29	4.75488e-28
SI1_01467	chr	1660656	1660985	+		hypothetical protein	423.5	393.535	474.726	1854.34	1451.49	1578.45	3185.77	1.91888	0.116058	16.5338	2.09467e-61	1.87648e-59
SI1_01468	chr	1660982	1661761	+		hypothetical protein	755.535	684.712	802.988	2864.53	2289.39	2789.58	12420.7	1.82421	0.109076	16.7242	8.74033e-63	8.54169e-61
SI1_01469	chr	1662016	1662558	-		Translation initiation factor IF-3	1578.82	1593.81	1472.33	1464.8	1543.32	1343.42	7637.46	-0.0952599	0.0855959	-1.1129	0.26575	0.346281
SI1_01470	chr	1662924	1664852	-		Threonine--tRNA ligase	223.8	223.645	231.43	218.856	247.982	220.286	4118.88	0.0167827	0.0815654	0.205757	0.83698	0.876397
SI1_01471	chr	1664894	1665796	-		hypothetical protein	80.7728	85.576	85.3832	94.7262	95.2595	92.2167	753.703	0.164226	0.0911932	1.80086	0.0717254	0.11218
SI1_01472	chr	1666016	1667101	-		hypothetical protein	141.087	144.26	136.617	154.212	152.164	155.842	1501.21	0.130421	0.0800592	1.62906	0.103301	0.154306
SI1_01473	chr	1667319	1668551	+		D-inositol-3-phosphate glycosyltransferase	228.098	228.056	239.745	257.96	202.153	233.756	2678.92	-0.00471056	0.104531	-0.0450637	0.964056	0.971285
SI1_01474	chr	1668746	1669960	+		3-phenylpropionate/cinnamic acid dioxygenase subunit alpha	702.323	695.713	788.459	508.558	425.922	567.914	7006.31	-0.54143	0.115543	-4.68596	2.78652e-06	1.05106e-05
SI1_01475	chr	1670042	1670275	+		hypothetical protein	517.902	453.374	534.713	449.718	395.707	500.917	1043.34	-0.162315	0.117089	-1.38625	0.16567	0.231895
SI1_01476	chr	1670362	1670940	+		dCTP deaminase	451.562	437.975	444.052	480.717	473.174	504.688	2527.36	0.128402	0.0751897	1.7077	0.0876916	0.133841
SI1_01477	chr	1670953	1672215	+		UDP-N-acetylglucosamine 1-carboxyvinyltransferase	237.864	245.373	220.998	264.665	264.534	284.929	2998.32	0.207996	0.085015	2.44658	0.0144217	0.0274071
SI1_01478	chr	1672382	1673095	+		ATP phosphoribosyltransferase	436.19	406.386	427.78	569.684	635.503	574.746	3404.26	0.485941	0.0819373	5.93064	3.01753e-09	1.59012e-08
SI1_01479	chr	1673104	1674417	+		Histidinol dehydrogenase	279.482	296.192	272.655	301.417	350.081	341.175	3781.83	0.225589	0.0902615	2.49928	0.0124444	0.0240752
SI1_01480	chr	1674539	1674757	+		Translation initiation factor IF-1	941.855	875.466	887.396	689.174	788.955	644.095	1652.52	-0.350436	0.100291	-3.49419	0.000475495	0.00124268
SI1_01481	chr	1674774	1675403	+		dTTP/UTP pyrophosphatase	384.727	433.544	348.782	292.45	334.023	251.864	2014.93	-0.41146	0.12692	-3.24189	0.00118742	0.00286856
SI1_01482	chr	1675406	1676509	+		Ribonuclease E	190.347	208.527	172.601	133.449	166.881	125.535	1721.6	-0.425628	0.12732	-3.34298	0.000828838	0.00206729
SI1_01483	chr	1676502	1676708	+		DNA gyrase inhibitor YacG	47.8023	51.105	45.0128	60.3527	57.9006	53.3345	102.11	0.253064	0.186008	1.3605	0.173671	0.240795
SI1_01485	chr	1677741	1678313	-		hypothetical protein	39.5226	39.7373	47.5327	49.1054	49.2382	45.7089	242.548	0.184491	0.137961	1.33728	0.181133	0.249852
SI1_01486	chr	1678909	1681095	-		Oxygen sensor protein DosP	169.225	160.684	161.055	272.188	284.054	315.669	4659.45	0.827719	0.0868164	9.53414	1.51135e-21	2.0057e-20
SI1_01487	chr	1681843	1682412	-		Cytochome b561	122.055	131.859	148.199	165.468	136.025	164.017	773.043	0.210655	0.120638	1.74617	0.0807816	0.124294
SI1_01488	chr	1682420	1683082	-		hypothetical protein	131.399	136.309	152.275	164.326	147.66	186.892	952.291	0.24769	0.11626	2.13048	0.0331321	0.0570786
SI1_01489	chr	1683294	1683809	+		hypothetical protein	672.165	623.829	714.362	796.79	635.367	850.37	3462.83	0.183025	0.119211	1.5353	0.124711	0.181398
SI1_01490	chr	1683968	1684969	-		hypothetical protein	1433.35	1452.63	1613.74	3147.91	2792.01	3386.11	21655.2	1.05131	0.0969677	10.8419	2.17985e-27	4.06359e-26
SI1_01491	chr	1685197	1685871	-		ATP-dependent Clp protease proteolytic subunit	1750.81	1825.14	1707.59	5191.12	4715.76	5705.78	22050.7	1.56235	0.0931637	16.7699	4.05272e-63	4.08438e-61
SI1_01492	chr	1686049	1687017	+		hypothetical protein	132.646	122.688	138.002	98.4955	112.086	92.9657	1055.48	-0.373766	0.103734	-3.60312	0.000314426	0.000857852
SI1_01493	chr	1687108	1688337	+		Glutamate-pyruvate aminotransferase AlaC	379.846	361.635	383.095	534.291	496.698	561.943	5225.23	0.501735	0.0809575	6.19752	5.73611e-10	3.21163e-09
SI1_01494	chr	1688365	1689699	+		Homoserine dehydrogenase	223.125	241.8	231.398	264.724	284.987	307.744	3242.77	0.299373	0.0888738	3.36851	0.000755749	0.00190562
SI1_01495	chr	1689820	1691676	+		Single-stranded-DNA-specific exonuclease RecJ	100.418	101.672	100.021	88.4881	98.4121	88.2294	1675.73	-0.135582	0.0846603	-1.60149	0.109269	0.162094
SI1_01497	chr	1692546	1693100	+		hypothetical protein	35.8417	35.5801	32.1012	27.7825	24.462	25.1829	157.036	-0.420562	0.158621	-2.65137	0.00801668	0.0162194
SI1_01498	chr	1693110	1693289	+		hypothetical protein	14.7349	16.7916	18.7718	15.0066	12.9636	9.78745	24.7727	-0.411544	0.362894	-1.13406	0.256768	0.335934
SI1_01499	chr	1693604	1694347	-		hypothetical protein	3.83912	3.38541	3.30296	1.81532	2.42354	2.84152	20.4828	-0.574964	0.396404	-1.45045	0.146933	0.209487
SI1_01500	chr	1694355	1695002	-		hypothetical protein	2.67621	2.17669	3.16024	1.3895	1.14577	0.906246	11.598	-1.21636	0.540332	-2.25114	0.0243767	0.0437726
SI1_01501	chr	1695421	1696191	+		hypothetical protein	7.67398	6.53371	7.43702	6.27709	4.81492	5.63636	46.2517	-0.373877	0.268422	-1.39287	0.163659	0.229624
SI1_01502	chr	1696207	1697088	-		Formamidase	17.2331	20.5612	15.7883	10.719	9.25971	11.5852	117.462	-0.767272	0.193876	-3.95753	7.57278e-05	0.000227184
SI1_01503	chr	1697204	1697359	+		hypothetical protein	8.50092	7.10416	4.59451	3.60736	3.39954	4.51729	7.74378	-0.815536	0.645845	-1.26274	0.206682	0.279513
SI1_01504	chr	1697288	1699741	-		hypothetical protein	6.27696	8.25213	5.84143	2.70596	1.5992	2.20158	103.192	-1.65144	0.240475	-6.86741	6.53766e-12	4.27666e-11
SI1_01505	chr	1699850	1700302	-		hypothetical protein	21.393	19.5717	17.1783	9.93816	8.89735	10.1115	61.7009	-1.0091	0.242749	-4.15695	3.22526e-05	0.000103704
SI1_01506	chr	1700299	1701186	-		putative protein	5.28435	5.78631	4.49694	2.66165	2.50831	2.24847	31.9255	-1.06985	0.328399	-3.25779	0.00112283	0.00272469
SI1_01507	chr	1701823	1703067	-		putative L-galactonate transporter	7.45622	7.12128	8.47097	6.5993	6.13392	6.1319	81.5604	-0.289183	0.205141	-1.40968	0.158634	0.223795
SI1_01508	chr	1703198	1704904	-		Acetophenone carboxylase delta subunit	14.7608	13.0438	14.516	8.37364	6.7728	10.0455	180.173	-0.7518	0.172806	-4.35055	1.35796e-05	4.61963e-05
SI1_01509	chr	1704919	1707006	-		hypothetical protein	8.06121	8.87834	8.87592	7.38472	6.19733	8.04371	154.869	-0.258334	0.165933	-1.55686	0.119504	0.175102
SI1_01510	chr	1707033	1709729	-		Vitamin B12 transporter BtuB	10.515	9.74999	12.0349	11.5596	8.10142	10.7564	264.401	-0.0877693	0.162991	-0.538491	0.590238	0.666975
SI1_01511	chr	1710165	1710455	+		hypothetical protein	32.2509	33.9295	35.5381	17.4046	14.944	14.9334	67.7837	-1.10602	0.229484	-4.81962	1.43831e-06	5.64301e-06
SI1_01512	chr	1710776	1711786	-		Thiosulfate sulfurtransferase	43.7911	41.7549	44.7648	24.4915	25.3886	23.5828	322.051	-0.826779	0.119488	-6.91937	4.53665e-12	3.02913e-11
SI1_01513	chr	1711919	1713322	+		Imidazolonepropionase	70.3324	65.9467	73.3662	48.8998	57.1123	54.5421	812.429	-0.385147	0.101724	-3.78621	0.000152964	0.000436557
SI1_01514	chr	1713528	1713857	+		hypothetical protein	205.258	190.204	203.853	166.437	175.812	170.48	573.657	-0.225518	0.0993152	-2.27073	0.0231635	0.0418809
SI1_01515	chr	1713910	1715277	-		D-xylose transporter	133.479	127.116	138.992	139.453	141.654	146.812	1769.53	0.0982651	0.0801691	1.22572	0.220303	0.295049
SI1_01516	chr	1715372	1716511	-		hypothetical protein	264.423	264.778	284.452	290.556	305.265	306.914	3058.53	0.149375	0.0754533	1.97971	0.0477365	0.0791518
SI1_01517	chr	1716680	1718152	-		Xylulose kinase	108.798	117.507	118.38	106.895	119.603	109.157	1566.51	-0.0388117	0.0885324	-0.43839	0.661104	0.729159
SI1_01518	chr	1718485	1719621	-		Dihydrolipoyllysine-residue acetyltransferase component of acetoin cleaving system	457.39	499.851	529.43	266.575	240.21	301.113	4078.47	-0.880274	0.106354	-8.27682	1.26508e-16	1.17916e-15
SI1_01519	chr	1719623	1720651	-		Acetoin:2,6-dichlorophenolindophenol oxidoreductase subunit beta	777.028	750.386	878.938	447.574	432.097	497.077	6084.69	-0.805744	0.0949175	-8.48889	2.08617e-17	2.12236e-16
SI1_01520	chr	1720735	1721700	-		Acetoin:2,6-dichlorophenolindophenol oxidoreductase subunit alpha	509.527	500.203	613.503	299.2	315.672	309.308	3845.83	-0.812595	0.0975163	-8.33292	7.88743e-17	7.45952e-16
SI1_01521	chr	1721975	1722928	+		hypothetical protein	75.5993	64.4208	71.1591	50.0221	43.6937	63.0337	548.77	-0.43154	0.145158	-2.97289	0.00295012	0.00653442
SI1_01522	chr	1723180	1723599	+		hypothetical protein	128.728	126.177	119.457	90.3077	71.9732	88.926	410.84	-0.577713	0.127177	-4.5426	5.55638e-06	2.02937e-05
SI1_01523	chr	1724681	1724932	+		hypothetical protein	99.1774	91.9543	97.9224	66.5472	66.5015	65.7158	192.175	-0.540784	0.142074	-3.80635	0.000141034	0.000405378
SI1_01524	chr	1724949	1725431	-		Transcriptional regulator MntR	112.149	89.0687	106.844	88.5484	103.431	90.2148	445.596	-0.12627	0.129061	-0.978374	0.32789	0.413387
SI1_01525	chr	1725544	1726410	-		Formyltetrahydrofolate deformylase	101.187	107.374	105.581	92.8178	104.108	95.3684	821.921	-0.104445	0.0950718	-1.09859	0.271948	0.352931
SI1_01526	chr	1726419	1727087	-		Peroxiredoxin	111.007	110.388	101.78	93.8755	116.847	96.909	659.745	-0.0716467	0.117113	-0.611776	0.540686	0.624763
SI1_01527	chr	1727182	1728105	+		putative metallo-hydrolase	599.701	542.675	624.989	881.03	846.115	1167.88	6734.44	0.711853	0.12872	5.53025	3.19783e-08	1.53012e-07
SI1_01528	chr	1728194	1729483	+		hypothetical protein	778.051	729.851	740.952	1444.39	1658.33	1809.18	14439.4	1.12627	0.098515	11.4325	2.87716e-30	6.58074e-29
SI1_01529	chr	1730155	1730736	+		hypothetical protein	86.0608	80.8423	78.8171	91.4708	131.58	103.323	520.433	0.409014	0.143142	2.85741	0.00427115	0.00910407
SI1_01530	chr	1730673	1731842	-		DNA polymerase IV	95.2103	97.0471	91.365	121.4	116.038	124.376	1180.63	0.350093	0.0867066	4.03767	5.3984e-05	0.000165808
SI1_01531	chr	1731940	1732059	-		hypothetical protein	575.512	562.52	661.281	794.413	761.022	669.462	754.741	0.306466	0.111836	2.74032	0.00613792	0.0127708
SI1_01532	chr	1732302	1732994	+		hypothetical protein	1333.94	1248.25	1446.34	1047.7	892.911	1112.63	7671.57	-0.400006	0.10491	-3.81284	0.00013738	0.000395227
SI1_01533	chr	1733171	1733803	+		hypothetical protein	453.167	421.94	497.078	394.013	348.358	401.332	2489.33	-0.263014	0.0982736	-2.67634	0.00744308	0.0151732
SI1_01534	chr	1734213	1734449	+		hypothetical protein	387.814	373.667	425.121	575.095	455.59	541.655	1022.13	0.405616	0.114551	3.54092	0.00039873	0.00106273
SI1_01535	chr	1734514	1735056	-		hypothetical protein	242.159	264.399	264.371	339.722	307.649	314.064	1470.52	0.317891	0.0893055	3.55959	0.000371432	0.000998224
SI1_01536	chr	1735519	1736256	-		Cell cycle response regulator CtrA	558.019	538.015	595.621	648.304	628.202	618.917	4137.95	0.163705	0.0753612	2.17227	0.0298354	0.0523784
SI1_01537	chr	1736762	1737556	-		Hydroxymethylpyrimidine/phosphomethylpyrimidine kinase	100.728	106.199	107.157	101.79	107.266	99.1303	773.325	-0.0277093	0.0927432	-0.298774	0.765112	0.818947
SI1_01538	chr	1737559	1738917	-		Phosphoglucosamine mutase	91.1268	97.9327	92.5972	117.27	122.612	117.882	1358.45	0.344219	0.0833988	4.12738	3.6692e-05	0.000116257
SI1_01539	chr	1738960	1740018	-		hypothetical protein	70.8008	72.1137	68.7447	118.608	105.264	113.346	908.729	0.670812	0.0952497	7.04267	1.88586e-12	1.30794e-11
SI1_01540	chr	1740411	1742345	-		ATP-dependent zinc metalloprotease FtsH	1456.73	1599.29	1326.65	2939.79	2612.78	3222	39807.3	1.00035	0.109552	9.1313	6.76839e-20	8.08447e-19
SI1_01541	chr	1742483	1743805	-		tRNA(Ile)-lysidine synthase	118.974	130.526	112.298	175.588	158.417	181.634	1815.06	0.509838	0.100546	5.07071	3.96327e-07	1.64711e-06
SI1_01542	chr	1744308	1745069	-		Cell division coordinator CpoB	284.212	293.523	282.451	348.136	323.904	382.867	2281.51	0.29339	0.0918943	3.19269	0.00140952	0.0033647
SI1_01543	chr	1745219	1745692	-		Peptidoglycan-associated lipoprotein	11301.7	10351.3	11774.2	13524.2	11654.9	13623.4	53519.2	0.214974	0.0935349	2.29833	0.0215428	0.0392739
SI1_01544	chr	1745947	1747320	-		Tol-Pal system protein TolB	746.967	771.902	822.414	694.466	758.98	793.596	9854.59	-0.059781	0.0834097	-0.716716	0.473549	0.561469
SI1_01545	chr	1747351	1748340	-		hypothetical protein	425.664	377.456	425.288	453.723	493.688	484.627	4116.89	0.220801	0.0843083	2.61896	0.0088197	0.0176121
SI1_01546	chr	1748387	1748821	-		Biopolymer transport protein ExbD	345.196	359.92	377.791	401.039	417.436	454.948	1602.26	0.233092	0.0895681	2.60239	0.00925752	0.0184407
SI1_01547	chr	1748824	1749588	-		Tol-Pal system protein TolQ	681.94	772.679	766.266	846.844	841.177	847.018	5687.45	0.190218	0.0801492	2.3733	0.0176299	0.0327702
SI1_01548	chr	1749714	1750145	-		Acyl-CoA thioesterase YbgC	85.9537	81.1596	81.7713	80.7648	86.915	84.2809	338.241	0.017154	0.115877	0.148036	0.882314	0.91084
SI1_01549	chr	1750155	1751213	-		Holliday junction ATP-dependent DNA helicase RuvB	74.5576	86.0988	76.383	79.8157	85.0329	86.0631	807.892	0.0808631	0.102154	0.791584	0.428603	0.517695
SI1_01550	chr	1751210	1751824	-		Holliday junction ATP-dependent DNA helicase RuvA	110.139	117.46	105.222	131.582	134.522	140.748	711.215	0.288422	0.0990792	2.91102	0.00360245	0.00783267
SI1_01551	chr	1751821	1752327	-		Crossover junction endodeoxyribonuclease RuvC	117.101	130.756	118.952	141.187	168.617	158.916	662.224	0.352783	0.110939	3.17997	0.00147289	0.00350559
SI1_01552	chr	1752340	1753089	-		putative transcriptional regulatory protein	335.276	331.534	329.429	428.289	513.782	547.784	2914.7	0.579695	0.104796	5.53167	3.172e-08	1.52001e-07
SI1_01553	chr	1753163	1756084	-		Protein translocase subunit SecA	416.423	413.861	382.025	598.493	603.507	714.866	14295.2	0.659999	0.0976598	6.75815	1.39769e-11	8.90817e-11
SI1_01554	chr	1756442	1757368	+		putative parvulin-type peptidyl-prolyl cis-trans isomerase	1395.14	1253.56	1393.94	1348.53	1606.43	1182.48	11851.8	0.0326648	0.116141	0.281252	0.778518	0.828074
SI1_01555	chr	1757616	1758851	+		Arginine biosynthesis bifunctional protein ArgJ	461.691	436.501	465.817	507.384	548.521	473.789	5590.58	0.164778	0.0834531	1.97449	0.0483258	0.0800055
SI1_01556	chr	1759138	1759725	+		hypothetical protein	307.247	312.359	301.081	348.751	396.303	382.51	1882.75	0.291529	0.0859217	3.39296	0.000691418	0.00175854
SI1_01557	chr	1760201	1762750	+		hypothetical protein	359.599	326.39	314.243	566.897	520.845	574.673	10615.1	0.732009	0.0883854	8.28201	1.21117e-16	1.13218e-15
SI1_01558	chr	1762747	1763487	+		hypothetical protein	193.835	192.118	176.457	243.782	245.196	250.908	1508.71	0.394519	0.085405	4.61938	3.84882e-06	1.43663e-05
SI1_01559	chr	1763484	1764659	+		hypothetical protein	55.256	56.2863	49.0192	41.0577	46.1783	43.3444	535.35	-0.299173	0.112488	-2.65959	0.00782348	0.0158684
SI1_01560	chr	1764743	1766065	+		hypothetical protein	179.811	195.636	187.757	207.745	169.882	223.891	2409.26	0.0941342	0.114395	0.822885	0.410573	0.499173
SI1_01561	chr	1766070	1766918	+		putative ribonucleotide transport ATP-binding protein mkl	138.778	133.028	140.261	119.311	126.679	143.042	1063.23	-0.0839483	0.0996722	-0.842244	0.399652	0.487657
SI1_01562	chr	1766924	1767880	+		hypothetical protein	105.955	120.331	105.816	99.0249	95.4259	103.95	943.452	-0.155809	0.100303	-1.55338	0.120332	0.175995
SI1_01563	chr	1767877	1768539	+		hypothetical protein	222.486	240.098	237.988	175.36	201.253	213.641	1337.89	-0.248098	0.101353	-2.44785	0.0143712	0.0273434
SI1_01564	chr	1769070	1769312	-		hypothetical protein	76.4033	77.1172	78.7954	47.2431	53.2511	47.8498	144.602	-0.646681	0.160781	-4.02213	5.76742e-05	0.000176299
SI1_01565	chr	1769402	1769953	+		hypothetical protein	178.519	176.13	166.572	96.442	95.8819	102.13	704.02	-0.825259	0.0975272	-8.46183	2.63207e-17	2.61988e-16
SI1_01568	chr	1770427	1771629	+		O-succinylhomoserine sulfhydrylase	221.321	215.318	199.422	223.789	251.807	241.245	2544.48	0.171372	0.0887367	1.93124	0.0534535	0.0875064
SI1_01569	chr	1771650	1772129	+		Protein ApaG	112.637	104.948	110.711	111.612	123.964	102.768	500.177	0.0437165	0.112977	0.386952	0.698792	0.763157
SI1_01570	chr	1772193	1772807	+		GTP cyclohydrolase 1	115.944	129.255	123.203	118.772	125.554	109.429	694.29	-0.0588864	0.103484	-0.569036	0.569332	0.648579
SI1_01571	chr	1773105	1773677	-		General stress protein 18	204.378	204.665	202.103	232.367	286.359	231.209	1219.06	0.294664	0.107823	2.73284	0.00627905	0.0129974
SI1_01572	chr	1773896	1774444	-		Molybdenum cofactor biosynthesis protein B	311.979	320.968	313.517	372.295	437.4	336.303	1795.64	0.275261	0.108851	2.52879	0.0114458	0.0223037
SI1_01573	chr	1774802	1776283	+		Porin B	199.892	194.09	183.573	254.49	260.441	253.364	3118.17	0.410696	0.0768982	5.34077	9.25534e-08	4.1922e-07
SI1_01574	chr	1776333	1777343	+		Stress response kinase A	78.0974	69.06	68.2612	49.5397	53.505	39.4983	565.795	-0.595694	0.133042	-4.47748	7.55284e-06	2.68555e-05
SI1_01575	chr	1777565	1777738	-		hypothetical protein	643.725	610.289	740.87	638.428	633.346	519.748	1029.66	-0.154832	0.117978	-1.31238	0.189393	0.260245
SI1_01576	chr	1777956	1779089	+		hypothetical protein	139.163	152.013	156.206	127.636	127.672	116.517	1452.16	-0.267253	0.0904382	-2.95509	0.00312582	0.0068952
SI1_01577	chr	1779086	1781749	+		hypothetical protein	64.7525	65.1244	64.8789	46.9802	42.8005	43.6468	1366.87	-0.54646	0.0842709	-6.48456	8.89938e-11	5.35457e-10
SI1_01578	chr	1782625	1784319	-		Pyruvate decarboxylase	608.395	638.499	608.914	700.065	654.729	733.869	10452.9	0.169705	0.0789494	2.14954	0.0315913	0.0549525
SI1_01579	chr	1784642	1786369	-		Quinone-dependent D-lactate dehydrogenase	418.198	418.275	394.339	337.714	326.115	353.776	6074.73	-0.27544	0.0769664	-3.57871	0.000345301	0.00093737
SI1_01580	chr	1786350	1786529	-		hypothetical protein	19.8355	18.4708	16.4965	11.255	9.42806	11.7449	24.5555	-0.761019	0.3625	-2.09936	0.035785	0.0612562
SI1_01581	chr	1786529	1788220	-		Acetolactate synthase, catabolic	305.189	324.281	313.348	52.4833	43.3164	62.2649	2912.74	-2.57788	0.125457	-20.5478	8.04714e-94	1.52659e-91
SI1_01582	chr	1788314	1789102	-		Alpha-acetolactate decarboxylase	650.207	638.466	752.95	76.8875	77.0287	77.7042	2803.38	-3.14007	0.0962114	-32.6372	1.2176e-233	9.81692e-231
SI1_01583	chr	1789473	1789904	+		hypothetical protein	229.997	220.857	230.856	192.533	197.155	161.221	832.387	-0.307356	0.106302	-2.89134	0.00383609	0.00828071
SI1_01584	chr	1790080	1790409	-		hypothetical protein	965.395	982.159	822.238	2077.39	1473.67	1709.07	4143.53	0.924159	0.134245	6.88411	5.8148e-12	3.83492e-11
SI1_01585	chr	1790406	1791296	-		Curved DNA-binding protein	2078.12	2071.65	1771.34	3434.6	3012.34	3761.94	22472.1	0.784737	0.110962	7.07212	1.52582e-12	1.07207e-11
SI1_01586	chr	1791630	1793351	+		Sodium, potassium, lithium and rubidium/H(+) antiporter	139.806	157.97	127.306	182.158	137.109	205.843	2558.9	0.303646	0.148613	2.0432	0.0410328	0.0691745
SI1_01587	chr	1793376	1793774	+		hypothetical protein	1034.68	952.957	864.044	1711.66	1529.58	2097.02	5109.48	0.90352	0.12813	7.05159	1.76884e-12	1.23742e-11
SI1_01588	chr	1794032	1795048	-		Aldo-keto reductase YhdN	355.484	366.345	377.45	438.8	430.208	461.829	3863.41	0.275115	0.0743701	3.69927	0.00021622	0.00060583
SI1_01589	chr	1795238	1796188	+		hypothetical protein	159.935	146.516	157.841	199.299	184.806	171.666	1516.41	0.259033	0.0932672	2.77732	0.00548092	0.0115078
SI1_01590	chr	1796152	1797546	-		hypothetical protein	40.9506	45.7888	39.4154	39.1302	39.2329	36.4556	525.603	-0.136784	0.111251	-1.22951	0.218882	0.293512
SI1_01591	chr	1797710	1798846	+		hypothetical protein	116.007	99.5093	112.118	164.617	130.6	166.929	1403.84	0.49573	0.120422	4.11659	3.84511e-05	0.000121693
SI1_01592	chr	1799065	1800093	+		Cysteine synthase	254.78	238.999	242.198	214.162	211.41	205.109	2198.53	-0.22348	0.0770419	-2.90075	0.00372265	0.00805742
SI1_01593	chr	1800287	1801006	+		Transcriptional regulatory protein OmpR	162.226	153.364	152.45	187.739	177.66	179.437	1140.11	0.218318	0.0861431	2.53436	0.0112653	0.0219918
SI1_01594	chr	1801011	1802699	+		Adaptive-response sensory-kinase SasA	95.6089	91.0865	89.4792	108.418	97.3368	96.3795	1527.07	0.128771	0.0902516	1.4268	0.153637	0.217506
SI1_01595	chr	1802767	1803345	+		hypothetical protein	82.983	85.2633	81.1707	120.714	109.18	114.204	537.248	0.463093	0.103763	4.46301	8.08171e-06	2.85784e-05
SI1_01596	chr	1803531	1804523	+		hypothetical protein	262.064	245.331	264.693	321.214	324.392	307.758	2678.23	0.303781	0.0761014	3.99179	6.55768e-05	0.000198557
SI1_01597	chr	1805294	1806193	-		4-diphosphocytidyl-2-C-methyl-D-erythritol kinase	116.066	126.833	112.062	113.8	130.932	109.619	998.039	-0.00329537	0.107263	-0.0307223	0.975491	0.980355
SI1_01598	chr	1806190	1808364	-		Beta-barrel assembly-enhancing protease	198.206	203.399	191.743	225.979	228.029	208.979	4271.89	0.159164	0.0779245	2.04254	0.0410979	0.069248
SI1_01599	chr	1808368	1809246	+		hypothetical protein	57.5625	55.1316	59.6412	59.2838	67.8145	76.6962	516.807	0.240918	0.122524	1.96629	0.0492646	0.0814343
SI1_01600	chr	1809420	1811402	+		Membrane-bound lytic murein transglycosylase C	271.875	248.09	236.901	409.901	399.98	327.65	5872.56	0.586685	0.108865	5.38912	7.08024e-08	3.23425e-07
SI1_01601	chr	1811899	1813188	-		hypothetical protein	110.631	115.901	102.154	95.1873	100.475	93.5043	1246.19	-0.18586	0.0931088	-1.99616	0.0459169	0.0764491
SI1_01602	chr	1813375	1814556	-		GTP 3',8-cyclase	1527.32	1597.51	1427.08	2268.32	2148.41	2266.81	20763.1	0.553052	0.0797485	6.93496	4.06339e-12	2.72441e-11
SI1_01603	chr	1815022	1817199	+		1-deoxy-D-xylulose-5-phosphate synthase	562.372	545.52	590.234	584.607	590.764	649.962	11996	0.103755	0.0787456	1.3176	0.187637	0.257957
SI1_01604	chr	1817196	1817861	+		hypothetical protein	3179.04	3126.73	2799.17	5585.74	4381.34	5045.74	25114.8	0.720506	0.108994	6.61053	3.82941e-11	2.34343e-10
SI1_01605	chr	1817931	1819109	+		hypothetical protein	1319.13	1307.95	1188.49	2352.85	2060.68	2627.32	20012.7	0.882937	0.10691	8.25869	1.47284e-16	1.361e-15
SI1_01606	chr	1819206	1820630	+		Anaerobic magnesium-protoporphyrin IX monomethyl ester cyclase	1588.79	1512.66	1502.47	2935.53	2573.79	3031.68	29284.3	0.890878	0.0886709	10.047	9.46907e-24	1.46816e-22
SI1_01607	chr	1820713	1821567	+		Chitooligosaccharide deacetylase ChbG	408.521	428.806	380.946	603.556	594.588	640.821	4086.75	0.592868	0.0848895	6.984	2.86894e-12	1.95609e-11
SI1_01608	chr	1821900	1822229	-		Thioredoxin C-1	1653.51	1705.42	1555.12	4022.8	3660.87	4102.9	8615.98	1.26117	0.0851383	14.8132	1.20427e-49	8.09119e-48
SI1_01609	chr	1822314	1825940	-		ATP-dependent helicase/nuclease subunit A	106.033	120.222	106.485	100.572	105.686	107.184	3664.37	-0.0873482	0.087254	-1.00108	0.316788	0.401431
SI1_01610	chr	1825937	1829026	-		hypothetical protein	120.829	131.757	127.576	128.43	131.81	130.449	3723.67	0.0385973	0.0746039	0.517364	0.604902	0.680199
SI1_01611	chr	1829062	1829832	-		N-acetylmuramate alpha-1-phosphate uridylyltransferase	87.3246	82.9782	89.7755	106.419	85.1552	99.7787	664.646	0.162886	0.114474	1.42291	0.154763	0.218914
SI1_01612	chr	1829829	1830572	-		hypothetical protein	49.223	52.1354	60.5543	71.705	58.1651	58.8826	407.784	0.221124	0.13515	1.63613	0.101811	0.152717
SI1_01613	chr	1830759	1831781	+		Ferredoxin--NADP reductase	124.547	121.826	124.011	126.192	138.933	125.831	1217.49	0.0775233	0.0865603	0.895599	0.370467	0.458464
SI1_01614	chr	1831925	1833181	+		D-amino acid dehydrogenase 1	183.49	187.073	188.818	140.665	154.753	136.51	1947.92	-0.373527	0.0839656	-4.44857	8.64455e-06	3.0393e-05
SI1_01615	chr	1833682	1833942	-		hypothetical protein	19048.3	20357.7	21481.1	19195.1	17983.2	16557.7	46764.2	-0.180715	0.0872329	-2.07164	0.0382987	0.0651785
SI1_01616	chr	1834176	1835999	-		GTP-binding protein TypA/BipA	1004.23	1023.19	940.725	1122.72	1174.28	994.006	17848.3	0.147774	0.0901352	1.63947	0.101114	0.151742
SI1_01617	chr	1836189	1837211	-		Ribokinase	287.685	285.606	287.858	248.093	273.2	244.543	2601.87	-0.169859	0.080109	-2.12035	0.0339764	0.0584082
SI1_01618	chr	1837601	1838077	+		hypothetical protein	1157.84	1061.78	1301.9	1089.87	1164.94	1028.48	5072.83	-0.101145	0.0974697	-1.03771	0.299405	0.382408
SI1_01619	chr	1838710	1839474	-		hypothetical protein	476.851	457.655	483.852	489.775	578.024	526.757	3602.73	0.168289	0.0874541	1.92431	0.0543152	0.0887676
SI1_01620	chr	1839605	1840882	-		Ribonuclease D	178.08	194.247	198.775	184.236	197.442	164.87	2232.67	-0.0638517	0.0967212	-0.660162	0.50915	0.594285
SI1_01621	chr	1840929	1841426	+		NADPH-dependent 7-cyano-7-deazaguanine reductase	192.961	179.448	178.261	247.926	241.736	237.729	995.006	0.400736	0.0888674	4.50938	6.50186e-06	2.34547e-05
SI1_01622	chr	1842026	1842451	-		ATP synthase epsilon chain	1279.93	1194.34	1311.87	912.55	996.918	1012.38	4466.9	-0.374373	0.0813316	-4.60305	4.16347e-06	1.54158e-05
SI1_01623	chr	1842483	1843964	-		ATP synthase subunit beta	2181.12	2191.55	2203.29	1658.93	1896.23	1889.81	27850	-0.273102	0.0804544	-3.39449	0.000687556	0.00175237
SI1_01624	chr	1843996	1844877	-		ATP synthase gamma chain	1011.67	1034	1004.76	800.991	966.497	834.397	7793.43	-0.230457	0.0913346	-2.52321	0.0116289	0.0226331
SI1_01625	chr	1844894	1846432	-		ATP synthase subunit alpha	1770.84	1816.12	1822.76	1488.81	1646.6	1587.13	24376.8	-0.196789	0.0717537	-2.74257	0.00609609	0.0126968
SI1_01626	chr	1846432	1847178	-		ATP synthase subunit delta	1302.93	1330.92	1331.64	1195.71	1330.58	1037.23	8791.57	-0.155096	0.100582	-1.54199	0.123076	0.179358
SI1_01627	chr	1847339	1848859	-		Multidrug resistance protein Stp	120.924	133.008	107.912	102.116	110.598	111.581	1631.92	-0.159596	0.105381	-1.51447	0.129908	0.187955
SI1_01630	chr	1849438	1849710	+		Protein translocase subunit SecE	250.73	216.631	238.539	263.44	280.899	283.083	654.335	0.228589	0.103094	2.21728	0.0266037	0.047245
SI1_01631	chr	1849719	1850249	+		Transcription termination/antitermination protein NusG	657.98	619.299	626.114	650.075	762.435	713.765	3344.89	0.158909	0.0880898	1.80394	0.07124	0.111474
SI1_01632	chr	1850391	1850819	+		hypothetical protein	89.4082	96.0529	101.437	113.599	124.609	121.282	433.437	0.325022	0.111549	2.91371	0.00357166	0.00777758
SI1_01633	chr	1851278	1851376	-		hypothetical protein	40.1861	34.601	27.9251	38.6534	48.2117	46.268	36.5083	0.373229	0.303919	1.22805	0.219427	0.293997
[truncated: 1,541 more rows]

## Sheet: Table S2
Table S2. Results of functional enrichment analysis on RAST annotation.
Down-regulated genes (significantly)														Up-regulated genes (significantly)
	RAST_category	Contingency table				p-value	odds	p.adj	lp.adj					RAST_category	Contingency table				p-value	odds	p.adj	lp.adj
	Cofactors, Vitamins, Prosthetic Groups, Pigments	10	207	70	1007	0.890199	0.695143	0.999681	0.000138506					Cofactors, Vitamins, Prosthetic Groups, Pigments	21	196	64	1013	0.0345986	1.69507	0.219125	0.659309
	Nucleosides and Nucleotides	6	80	74	1134	0.442728	1.14919	0.996138	0.00168055					Nucleosides and Nucleotides	4	82	81	1127	0.83344	0.678887	0.977381	0.00993602
	Protein Metabolism	4	209	76	1005	0.999681	0.253257	0.999681	0.000138506					Protein Metabolism	16	197	69	1012	0.315811	1.19099	0.671729	0.172806
	Regulation and Cell signaling	6	37	74	1177	0.0447591	2.57646	0.134277	0.871998					Cell Division and Cell Cycle	3	31	82	1178	0.388896	1.38983	0.671729	0.172806
	Fatty Acids, Lipids, and Isoprenoids	2	93	78	1121	0.985734	0.309252	0.999681	0.000138506					Regulation and Cell signaling	4	39	81	1170	0.311128	1.48094	0.671729	0.172806
	Nitrogen Metabolism	1	11	79	1203	0.536613	1.38394	0.999681	0.000138506					DNA Metabolism	2	80	83	1129	0.977381	0.340249	0.977381	0.00993602
	Cell Wall and Capsule	1	97	79	1117	0.998511	0.145874	0.999681	0.000138506					Fatty Acids, Lipids, and Isoprenoids	3	92	82	1117	0.958746	0.4444	0.977381	0.00993602
	Respiration	23	64	57	1150	2.0788e-10	7.22781	3.74184e-09	8.42691					Nitrogen Metabolism	2	10	83	1199	0.183715	2.88544	0.671729	0.172806
	Stress Response	4	100	76	1114	0.900636	0.586515	0.999681	0.000138506					Cell Wall and Capsule	12	86	73	1123	0.0221822	2.14486	0.210731	0.676272
	Metabolism of Aromatic Compounds	2	17	78	1197	0.33045	1.80435	0.84973	0.0707193					Respiration	4	83	81	1126	0.840248	0.670118	0.977381	0.00993602
	Amino Acids and Derivatives	10	250	70	964	0.976035	0.551096	0.999681	0.000138506					Stress Response	11	93	74	1116	0.0713533	1.78277	0.338928	0.469892
	Phosphorus Metabolism	1	39	79	1175	0.925225	0.381563	0.999681	0.000138506					Metabolism of Aromatic Compounds	2	17	83	1192	0.358127	1.68872	0.671729	0.172806
	Carbohydrates	21	215	59	999	0.0428401	1.65311	0.134277	0.871998					Amino Acids and Derivatives	20	240	65	969	0.24478	1.24209	0.671729	0.172806
	Virulence, Disease and Defense	11	75	69	1139	0.0136202	2.41877	0.0612909	1.2126					Sulfur Metabolism	12	41	73	1168	8.63504e-05	4.67287	0.00164066	2.78498
	Miscellaneous	1	39	79	1175	0.925225	0.381563	0.999681	0.000138506					Carbohydrates	12	224	73	985	0.879999	0.723019	0.977381	0.00993602
	Phages, Prophages, Transposable elements, Plasmids	4	2	76	1212	0.000185254	31.6303	0.00166729	2.77799					Virulence, Disease and Defense	7	79	78	1130	0.333102	1.2834	0.671729	0.172806
	Membrane Transport	8	43	72	1171	0.0108086	3.02182	0.0612909	1.2126					Miscellaneous	3	37	82	1172	0.496052	1.15873	0.785416	0.1049
	RNA Metabolism	5	126	75	1088	0.923947	0.575865	0.999681	0.000138506					Membrane Transport	2	49	83	1160	0.861969	0.570647	0.977381	0.00993602
														RNA Metabolism	7	124	78	1085	0.778185	0.785392	0.977381	0.00993602
	RAST_subcategory	Contingency table				p-value	odds	p.adj	lp.adj					RAST_subcategory	Contingency table				p-value	odds	p.adj	lp.adj
	Coenzyme F420	2	3	78	1211	0.0334132	10.3036	0.150359	0.822869					Tetrapyrroles	2	65	83	1144	0.944314	0.424298	0.98273	0.00756581
	Tetrapyrroles	2	65	78	1149	0.929877	0.453458	0.996674	0.00144701					Riboflavin, FMN, FAD	16	7	69	1202	4.97298e-15	39.4559	2.28757e-13	12.6406
	Pyridoxine	1	12	79	1202	0.565529	1.26767	0.925411	0.0336652					Folate and pterines	3	52	82	1157	0.715202	0.814122	0.967626	0.0142923
	Folate and pterines	5	50	75	1164	0.249403	1.55136	0.656542	0.182738					Pyrimidines	2	20	83	1189	0.429926	1.43206	0.732466	0.135213
	Pyrimidines	2	20	78	1194	0.399225	1.53015	0.848514	0.0713409					Nucleosides and Nucleotides - no subcategory	2	14	83	1195	0.283471	2.05524	0.631778	0.199436
	Purines	2	37	78	1177	0.708246	0.815767	0.980648	0.00848668					Protein folding	3	15	82	1194	0.109238	2.90843	0.631778	0.199436
	Nucleosides and Nucleotides - no subcategory	2	14	78	1200	0.259829	2.19591	0.656542	0.182738					Protein biosynthesis	2	145	83	1064	0.999689	0.176949	0.999689	0.000135184
	Protein biosynthesis	3	144	77	1070	0.996674	0.289682	0.996674	0.00144701					Protein processing and modification	1	17	84	1192	0.708115	0.834834	0.967626	0.0142923
	Protein processing and modification	1	17	79	1197	0.68544	0.89136	0.980648	0.00848668					Protein degradation	10	19	75	1190	6.33196e-06	8.32088	9.70901e-05	4.01283
	Regulation and Cell signaling - no subcategory	5	33	75	1181	0.0801578	2.38368	0.298467	0.525104					Cell Division and Cell Cycle - no subcategory	3	31	82	1178	0.388896	1.38983	0.732466	0.135213
	Programmed Cell Death and Toxin-antitoxin Systems	1	4	79	1210	0.273559	3.8217	0.656542	0.182738					Regulation and Cell signaling - no subcategory	4	34	81	1175	0.235898	1.70573	0.631778	0.199436
	Fatty acids	2	24	78	1190	0.485553	1.27111	0.873995	0.058491					DNA repair	2	47	83	1162	0.846117	0.595948	0.98273	0.00756581
	Nitrogen Metabolism - no subcategory	1	11	79	1203	0.536613	1.38394	0.919907	0.0362559					Phospholipids	1	27	84	1182	0.853875	0.52139	0.98273	0.00756581
	Capsular and extracellular polysacchrides	1	41	79	1173	0.934465	0.362339	0.996674	0.00144701					Fatty acids	1	25	84	1184	0.832113	0.564035	0.98273	0.00756581
	Electron donating reactions	23	20	57	1194	2.27171e-18	23.9094	8.17815e-17	16.0873					Fatty Acids, Lipids, and Isoprenoids - no subcategory	1	3	84	1206	0.238226	4.77456	0.631778	0.199436
	Oxidative stress	2	51	78	1163	0.853085	0.584921	0.996674	0.00144701					Nitrogen Metabolism - no subcategory	2	10	83	1199	0.183715	2.88544	0.631778	0.199436
	Stress Response - no subcategory	2	8	78	1206	0.123057	3.85777	0.402734	0.394982					Capsular and extracellular polysacchrides	11	31	74	1178	4.11536e-05	5.63445	0.000473266	3.32489
	Peripheral pathways for catabolism of aromatic compounds	1	8	79	1206	0.43797	1.90702	0.873995	0.058491					Cell Wall and Capsule - no subcategory	1	46	84	1163	0.961366	0.301158	0.98273	0.00756581
	Metabolism of central aromatic intermediates	1	7	79	1207	0.400687	2.18079	0.848514	0.0713409					Electron accepting reactions	2	20	83	1189	0.429926	1.43206	0.732466	0.135213
	Glutamine, glutamate, aspartate, asparagine; ammonia assimilation	1	15	79	1199	0.642007	1.01181	0.963011	0.0163689					Electron donating reactions	1	42	84	1167	0.94879	0.330965	0.98273	0.00756581
	Lysine, threonine, methionine, and cysteine	1	80	79	1134	0.995212	0.179557	0.996674	0.00144701					Respiration - no subcategory	1	21	84	1188	0.778532	0.67362	0.98273	0.00756581
	Aromatic amino acids and derivatives	1	44	79	1170	0.946251	0.336778	0.996674	0.00144701					Osmotic stress	1	11	84	1198	0.559103	1.29624	0.829636	0.0811122
	Alanine, serine, and glycine	7	29	73	1185	0.00513517	3.9114	0.0369732	1.43211					Oxidative stress	4	49	81	1160	0.464825	1.16891	0.737309	0.132351
	Phosphorus Metabolism - no subcategory	1	39	79	1175	0.925225	0.381563	0.996674	0.00144701					Heat shock	2	14	83	1195	0.283471	2.05524	0.631778	0.199436
	Central carbohydrate metabolism	7	112	73	1102	0.617253	0.943528	0.963011	0.0163689					Detoxification	1	4	84	1205	0.28842	3.5802	0.631778	0.199436
	Monosaccharides	6	29	74	1185	0.0176948	3.30813	0.0910016	1.04095					Stress Response - no subcategory	2	8	83	1201	0.136175	3.61128	0.631778	0.199436
	Aminosugars	2	10	78	1204	0.166827	3.08281	0.500481	0.300612					Periplasmic Stress	1	4	84	1205	0.28842	3.5802	0.631778	0.199436
	Organic acids	4	5	76	1209	0.00134718	12.66	0.0161662	1.79139					Peripheral pathways for catabolism of aromatic compounds	1	8	84	1201	0.458529	1.78617	0.737309	0.132351
	Fermentation	2	23	78	1191	0.464658	1.32742	0.873995	0.058491					Metabolism of central aromatic intermediates	1	7	84	1202	0.420207	2.04268	0.732466	0.135213
	Resistance to antibiotics and toxic compounds	11	57	69	1157	0.00214955	3.23136	0.019346	1.71341					Glutamine, glutamate, aspartate, asparagine; ammonia assimilation	2	14	83	1195	0.283471	2.05524	0.631778	0.199436
	Plant-Prokaryote DOE project	1	27	79	1187	0.83576	0.556661	0.996674	0.00144701					Arginine; urea cycle, polyamines	1	34	84	1175	0.910274	0.411612	0.98273	0.00756581
	Phages, Prophages	4	2	76	1212	0.000185254	31.6303	0.00333458	2.47696					Lysine, threonine, methionine, and cysteine	14	67	71	1142	0.000472495	3.35604	0.00434696	2.36181
	ABC transporters	2	6	78	1208	0.0829075	5.1493	0.298467	0.525104					Branched-chain amino acids	1	15	84	1194	0.665021	0.947657	0.955968	0.0195566
	Membrane Transport - no subcategory	6	24	74	1190	0.00829923	4.01286	0.0497954	1.30281					Proline and 4-hydroxyproline	2	10	83	1199	0.183715	2.88544	0.631778	0.199436
	RNA processing and modification	4	101	76	1113	0.904784	0.58019	0.996674	0.00144701					Inorganic sulfur assimilation	9	5	76	1204	2.30003e-08	28.3002	5.29007e-07	6.27654
	Transcription	1	25	79	1189	0.812885	0.60219	0.996674	0.00144701					Sulfur Metabolism - no subcategory	3	12	82	1197	0.0701043	3.6431	0.537467	0.269649
														Central carbohydrate metabolism	5	114	80	1095	0.908224	0.600527	0.98273	0.00756581
														Monosaccharides	4	31	81	1178	0.193253	1.87544	0.631778	0.199436
														Fermentation	3	22	82	1187	0.223134	1.97259	0.631778	0.199436
														Bacteriocins, ribosomally synthesized antibacterial peptides	1	5	84	1204	0.335344	2.863	0.670687	0.17348
														Resistance to antibiotics and toxic compounds	6	62	79	1147	0.285291	1.40463	0.631778	0.199436
														Plant-Prokaryote DOE project	3	25	82	1184	0.277606	1.73175	0.631778	0.199436
														Cation transporters	1	5	84	1204	0.335344	2.863	0.670687	0.17348
														Membrane Transport - no subcategory	1	29	84	1180	0.872845	0.484625	0.98273	0.00756581
														RNA processing and modification	5	100	80	1109	0.838082	0.693297	0.98273	0.00756581
														Transcription	2	24	83	1185	0.518742	1.18959	0.795404	0.0994121
	RAST_subsystem	Contingency table				p-value	odds	p.adj	lp.adj					RAST_subsystem	Contingency table				p-value	odds	p.adj	lp.adj
	Coenzyme F420 synthesis	2	3	78	1211	0.0334132	10.3036	0.182254	0.739323					Heme and Siroheme Biosynthesis	2	12	83	1197	0.233231	2.40137	0.502206	0.299118
	Cobalamin synthesis	1	19	79	1195	0.723661	0.796253	0.761749	0.118188					Riboflavin, FMN and FAD metabolism in plants	6	5	79	1204	2.39382e-05	18.173	0.000311196	3.50697
	Coenzyme B12 biosynthesis	1	32	79	1182	0.881559	0.467765	0.881559	0.0547486					riboflavin to FAD	4	0	81	1209	1.74128e-05	Inf	0.000311196	3.50697
	Pyridoxin (Vitamin B6) Biosynthesis	1	12	79	1202	0.565529	1.26767	0.665328	0.176964					Riboflavin, FMN and FAD metabolism	6	2	79	1207	1.70554e-06	45.4013	4.4344e-05	4.35316
	Folate biosynthesis cluster	1	7	79	1207	0.400687	2.18079	0.57241	0.242293					Folate biosynthesis cluster	1	7	84	1202	0.420207	2.04268	0.615807	0.210555
	Molybdenum cofactor biosynthesis	2	12	78	1202	0.212797	2.56554	0.45106	0.345766					Molybdenum cofactor biosynthesis	1	13	84	1196	0.615651	1.09514	0.676349	0.169829
	Folate Biosynthesis	1	12	79	1202	0.565529	1.26767	0.665328	0.176964					5-FCL-like protein	1	19	84	1190	0.745721	0.745747	0.796798	0.0986517
	5-FCL-like protein	1	19	79	1195	0.723661	0.796253	0.761749	0.118188					pyrimidine conversions	1	9	84	1200	0.494347	1.58659	0.615807	0.210555
	De Novo Pyrimidine Synthesis	2	10	78	1204	0.166827	3.08281	0.384986	0.414555					De Novo Pyrimidine Synthesis	1	11	84	1198	0.559103	1.29624	0.641324	0.192923
	Xanthine Metabolism in Bacteria	1	0	79	1214	0.0618238	Inf	0.215744	0.666061					Ribonucleotide reduction	2	3	83	1206	0.0374481	9.64616	0.203162	0.692158
	Purine Utilization	1	6	79	1208	0.360965	2.54574	0.57241	0.242293					GroEL GroES	3	3	82	1206	0.00473801	14.6239	0.0410628	1.38655
	Ribonucleotide reduction	1	4	79	1210	0.273559	3.8217	0.482751	0.316277					Ribosome biogenesis bacterial	1	11	84	1198	0.559103	1.29624	0.641324	0.192923
	Hydantoin metabolism	1	8	79	1206	0.43797	1.90702	0.597231	0.223858					Translation initiation factors bacterial	1	4	84	1205	0.28842	3.5802	0.51129	0.291332
	tRNA aminoacylation, Asp and Asn	1	7	79	1207	0.400687	2.18079	0.57241	0.242293					Peptide methionine sulfoxide reductase	1	1	84	1208	0.127108	14.2959	0.354087	0.45089
	tRNA aminoacylation, Thr	1	1	79	1213	0.11987	15.2639	0.312705	0.504865					Protein degradation	1	1	84	1208	0.127108	14.2959	0.354087	0.45089
	tRNA aminoacylation, Glu and Gln	1	7	79	1207	0.400687	2.18079	0.57241	0.242293					Proteasome bacterial	5	2	80	1207	2.0648e-05	37.4311	0.000311196	3.50697
	G3E family of P-loop GTPases (metallocenter biosynthesis)	1	4	79	1210	0.273559	3.8217	0.482751	0.316277					Proteolysis in bacteria, ATP-dependent	4	8	81	1201	0.00572083	7.38779	0.0446225	1.35045
	LysR-family proteins in Salmonella enterica Typhimurium	1	4	79	1210	0.273559	3.8217	0.482751	0.316277					YgjD and YeaZ	1	1	84	1208	0.127108	14.2959	0.354087	0.45089
	Zinc regulated enzymes	4	18	76	1196	0.0422241	3.49135	0.19488	0.710232					Bacterial Cytoskeleton	2	23	83	1186	0.497383	1.24231	0.615807	0.210555
	Phd-Doc, YdcE-YdcD toxin-antitoxin (programmed cell death) systems	1	2	79	1212	0.174367	7.64212	0.387483	0.411747					LysR-family proteins in Salmonella enterica Typhimurium	1	4	84	1205	0.28842	3.5802	0.51129	0.291332
	Fatty Acid Biosynthesis FASII	2	24	78	1190	0.485553	1.27111	0.606941	0.216853					LysR-family proteins in Escherichia coli	1	4	84	1205	0.28842	3.5802	0.51129	0.291332
	Nitrosative stress	1	3	79	1211	0.22553	5.09607	0.45106	0.345766					Zinc regulated enzymes	2	20	83	1189	0.429926	1.43206	0.615807	0.210555
	Capsular Polysaccharides Biosynthesis and Assembly	1	12	79	1202	0.565529	1.26767	0.665328	0.176964					DNA repair, bacterial	2	17	83	1192	0.358127	1.68872	0.581956	0.23511
	Respiratory Complex I	11	4	69	1210	2.85703e-11	47.8107	8.57109e-10	9.06696					Glycerolipid and Glycerophospholipid Metabolism in Bacteria	1	25	84	1184	0.832113	0.564035	0.85401	0.0685369
	Respiratory dehydrogenases 1	1	9	79	1205	0.47296	1.69392	0.603778	0.219122					Fatty Acid Biosynthesis FASII	1	25	84	1184	0.832113	0.564035	0.85401	0.0685369
	NADH ubiquinone oxidoreductase	11	3	69	1211	8.01425e-12	63.649	4.80855e-10	9.31799					Hopanes	1	3	84	1206	0.238226	4.77456	0.502206	0.299118
	Oxidative stress	2	20	78	1194	0.399225	1.53015	0.57241	0.242293					Ammonia assimilation	2	6	83	1203	0.0922046	4.82001	0.312694	0.504881
	Dimethylarginine metabolism	1	0	79	1214	0.0618238	Inf	0.215744	0.666061					dTDP-rhamnose synthesis	5	6	80	1203	0.000367584	12.4682	0.00409593	2.38765
	Bacterial hemoglobins	1	5	79	1209	0.318645	3.05645	0.531074	0.274845					Rhamnose containing glycans	6	12	79	1197	0.000660192	7.5491	0.00643688	2.19132
	Salicylate ester degradation	1	0	79	1214	0.0618238	Inf	0.215744	0.666061					YjeE	1	3	84	1206	0.238226	4.77456	0.502206	0.299118
	Salicylate and gentisate catabolism	1	3	79	1211	0.22553	5.09607	0.45106	0.345766					Anaerobic respiratory reductases	2	1	83	1208	0.012254	28.8997	0.0735238	1.13357
	Glutamine, Glutamate, Aspartate and Asparagine Biosynthesis	1	14	79	1200	0.618121	1.08489	0.69976	0.155051					Respiratory dehydrogenases 1	1	9	84	1200	0.494347	1.58659	0.615807	0.210555
	Methionine Biosynthesis	1	20	79	1194	0.741014	0.755828	0.766566	0.115451					Biogenesis of c-type cytochromes	1	10	84	1199	0.52782	1.42691	0.623788	0.204963
	Phenylalanine and Tyrosine Branches from Chorismate	1	4	79	1210	0.273559	3.8217	0.482751	0.316277					Osmoregulation	1	7	84	1202	0.420207	2.04268	0.615807	0.210555
	Alanine biosynthesis	1	8	79	1206	0.43797	1.90702	0.597231	0.223858					Oxidative stress	2	20	83	1189	0.429926	1.43206	0.615807	0.210555
	Serine Biosynthesis	1	9	79	1205	0.47296	1.69392	0.603778	0.219122					Glutathione: Non-redox reactions	1	9	84	1200	0.494347	1.58659	0.615807	0.210555
	Glycine cleavage system	2	1	78	1213	0.0108759	30.8648	0.0815692	1.08847					Glutaredoxins	1	3	84	1206	0.238226	4.77456	0.502206	0.299118
	Glycine and Serine Utilization	3	10	77	1204	0.0414981	4.6802	0.19488	0.710232					Heat shock dnaK gene cluster extended	2	14	83	1195	0.283471	2.05524	0.51129	0.291332
	Phosphate metabolism	1	22	79	1192	0.772554	0.685997	0.785648	0.104772					Uptake of selenate and selenite	1	1	84	1208	0.127108	14.2959	0.354087	0.45089
	Pyruvate Alanine Serine Interconversions	2	7	78	1207	0.102429	4.41175	0.292654	0.533645					Flavohaemoglobin	1	0	84	1209	0.0656878	Inf	0.232893	0.632843
	TCA Cycle	3	13	77	1201	0.0711293	3.59327	0.224619	0.648554					Bacterial hemoglobins	1	5	84	1204	0.335344	2.863	0.556528	0.254513
	Pyruvate metabolism I: anaplerotic reactions, PEP	2	5	78	1209	0.0647233	6.18134	0.215744	0.666061					Periplasmic Stress Response	1	4	84	1205	0.28842	3.5802	0.51129	0.291332
	D-gluconate and ketogluconates metabolism	6	17	74	1197	0.00200133	5.69347	0.03002	1.52259					Benzoate degradation	1	3	84	1206	0.238226	4.77456	0.502206	0.299118
	Chitin and N-acetylglucosamine utilization	2	10	78	1204	0.166827	3.08281	0.384986	0.414555					N-heterocyclic aromatic compound degradation	1	3	84	1206	0.238226	4.77456	0.502206	0.299118
	Lactate utilization	2	2	78	1212	0.0208804	15.4451	0.125282	0.90211					Glutamine, Glutamate, Aspartate and Asparagine Biosynthesis	2	13	83	1196	0.258327	2.21494	0.51129	0.291332
	Alpha-acetolactate operon	2	0	78	1214	0.00377732	Inf	0.0453279	1.34363					Putrescine utilization pathways	1	0	84	1209	0.0656878	Inf	0.232893	0.632843
	Acetoin, butanediol metabolism	2	7	78	1207	0.102429	4.41175	0.292654	0.533645					Methionine Biosynthesis	1	20	84	1189	0.762686	0.707882	0.803913	0.0947911
	Cobalt-zinc-cadmium resistance	8	19	72	1195	0.000127885	6.96525	0.0025577	2.59215					Lysine Biosynthesis DAP Pathway, GJO scratch	1	8	84	1201	0.458529	1.78617	0.615807	0.210555
	Multidrug Resistance, Tripartite Systems Found in Gram Negative Bacteria	1	7	79	1207	0.400687	2.18079	0.57241	0.242293					Methionine Salvage	3	4	82	1205	0.00789982	10.9704	0.0560169	1.25168
	Multidrug Resistance Efflux Pumps	2	10	78	1204	0.166827	3.08281	0.384986	0.414555					Cysteine Biosynthesis	8	6	77	1203	5.45603e-07	20.6816	2.12785e-05	4.67206
	Iron-sulfur cluster assembly	1	15	79	1199	0.642007	1.01181	0.713341	0.146703					Lysine Biosynthesis DAP Pathway	1	8	84	1201	0.458529	1.78617	0.615807	0.210555
	Phage packaging machinery	2	1	78	1213	0.0108759	30.8648	0.0815692	1.08847					Branched-Chain Amino Acid Biosynthesis	1	10	84	1199	0.52782	1.42691	0.623788	0.204963
	Phage neck proteins	1	1	79	1213	0.11987	15.2639	0.312705	0.504865					Proline, 4-hydroxyproline uptake and utilization	2	4	83	1205	0.0538032	7.23448	0.232893	0.632843
	Phage capsid proteins	1	0	79	1214	0.0618238	Inf	0.215744	0.666061					Inorganic Sulfur Assimilation	9	5	76	1204	2.30003e-08	28.3002	1.79402e-06	5.74617
	ABC transporter oligopeptide (TC 3.A.1.5.1)	2	2	78	1212	0.0208804	15.4451	0.125282	0.90211					Thioredoxin-disulfide reductase	3	9	82	1200	0.0390695	4.86664	0.203162	0.692158
	Ton and Tol transport systems	6	24	74	1190	0.00829923	4.01286	0.0815692	1.08847					Methylglyoxal Metabolism	1	12	84	1197	0.588335	1.18733	0.655574	0.183378
	mnm5U34 biosynthesis bacteria	1	5	79	1209	0.318645	3.05645	0.531074	0.274845					Glycolysis and Gluconeogenesis	2	10	83	1199	0.183715	2.88544	0.464315	0.333188
	Queuosine-Archaeosine Biosynthesis	1	17	79	1197	0.68544	0.89136	0.747753	0.126242					Pentose phosphate pathway	1	12	84	1197	0.588335	1.18733	0.655574	0.183378
	tRNA modification Bacteria	2	31	78	1183	0.617021	0.978511	0.69976	0.155051					Pyruvate metabolism I: anaplerotic reactions, PEP	1	6	84	1203	0.379207	2.38466	0.603635	0.219225
	Rrf2 family transcriptional regulators	1	9	79	1205	0.47296	1.69392	0.603778	0.219122					D-gluconate and ketogluconates metabolism	4	19	81	1190	0.0588371	3.0886	0.232893	0.632843
														Fermentations: Mixed acid	1	8	84	1201	0.458529	1.78617	0.615807	0.210555
														Acetolactate synthase subunits	1	2	84	1207	0.184535	7.16031	0.464315	0.333188
														Acetoin, butanediol metabolism	1	8	84	1201	0.458529	1.78617	0.615807	0.210555
														Colicin V and Bacteriocin Production Cluster	1	5	84	1204	0.335344	2.863	0.556528	0.254513
														Lysozyme inhibitors	1	0	84	1209	0.0656878	Inf	0.232893	0.632843
														Copper homeostasis	3	5	82	1204	0.0120443	8.77582	0.0735238	1.13357
														Multidrug Resistance Efflux Pumps	2	10	83	1199	0.183715	2.88544	0.464315	0.333188
														Iron-sulfur cluster assembly	2	14	83	1195	0.283471	2.05524	0.51129	0.291332
														Scaffold proteins for [4Fe-4S] cluster assembly (MRP family)	1	10	84	1199	0.52782	1.42691	0.623788	0.204963
														Copper Transport System	1	0	84	1209	0.0656878	Inf	0.232893	0.632843
														Ton and Tol transport systems	1	29	84	1180	0.872845	0.484625	0.884181	0.0534588
														RNA pseudouridine syntheses	1	5	84	1204	0.335344	2.863	0.556528	0.254513
														Queuosine-Archaeosine Biosynthesis	1	17	84	1192	0.708115	0.834834	0.767124	0.115134
														tRNA processing	1	8	84	1201	0.458529	1.78617	0.615807	0.210555
														tRNA nucleotidyltransferase	1	0	84	1209	0.0656878	Inf	0.232893	0.632843
														tRNA modification Bacteria	1	32	84	1177	0.896829	0.438072	0.896829	0.0472904
														Transcription initiation, bacterial sigma factors	1	1	84	1208	0.127108	14.2959	0.354087	0.45089
														Rrf2 family transcriptional regulators	1	9	84	1200	0.494347	1.58659	0.615807	0.210555
